# Supplementary material for: RNA-Seq using bulked recombinant inbred line populations uncovers the importance of brassinosteroid for seed longevity after priming treatments
Source: Sci Rep. 2017 Aug 14;7:8095. doi: 10.1038/s41598-017-08116-5 (PMC5556009; doi:10.1038/s41598-017-08116-5)
Supplement: Supplementary file 2 — Supplementary Tables [file 41598_2017_8116_MOESM2_ESM.xlsx]

## Sheet: S1
Supplementary Table S1. Survival rates of non-primed and primed seeds of 230 Arabidopsis natural variations.
ID	Accession name	Survival rates of non-primed seeds (%)		Survival rates of primed seeds (%)
		CDT 3 days	CDT 14 days	CDT 3 days
SJA00100	Aa-0	98.4615	52	26
SJA00300	Ak-1	65.5738	0	15.3846
SJA00500	Am-0	100	52	50.6173
SJA00700	Ang-1	90	40	44.7368
SJA00900	Bay-0	100	12	56.4516
SJA01000	Bch-1	94.8276	50	33.3333
SJA01100	Bd-0	96.6667	10	23.6364
SJA01200	Be-0	100	66	24.2857
SJA01600	Bla-12	94.5455	38	9.375
SJA01900	Bn-0	100	94	56.4706
SJA02200	Bs-1	100	94	50.7463
SJA02300	Bs-5	100	82	41.1765
SJA02400	Bsch-0	100	64	42.0455
SJA02500	Bu-0	98.2143	22	34.1772
SJA02600	Bu-2	100	92	25.2747
SJA02700	Bu-3	98.2759	20	34.0206
SJA02800	Bu-4	96.5517	74	42.6667
SJA02900	Bu-5	100	70	54.321
SJA03000	Bu-9	98.3871	28	83.1169
SJA03100	Bu-11	96.875	34	24.0964
SJA03200	Bu-13	96.5517	18	30
SJA03300	Bu-14	80.7018	22	32.6087
SJA03400	Bu-14a	98.3871	44	49.3506
SJA03500	Bu-15	100	16	44.5783
SJA03600	Bu-17	100	68	28.5714
SJA03700	Bu-19	98.3333	18	27.0588
SJA03800	Bu-20	98.3871	24	28.5714
SJA03900	Bu-21	100	24	65.8537
SJA04000	Bu-22	98.3871	54	34.8315
SJA04100	Bu-23	98.2759	18	35.8209
SJA04200	Bu-24	100	34	52.1739
SJA04300	Bu-25	100	40	46.5753
SJA04400	Bur-0	98.3607	24	86.25
SJA04700	Ca-0	98.4375	34	5
SJA04800	Cal-0	100	28	69.2308
SJA05100	Cha-0	95.082	4	46.9136
SJA05700	Co-1	100	46	53.8462
SJA05800	Col-0	91.3793	34	42.4658
SJA05900	Ct-1	95.1613	50	54.9296
SJA06000	Cvi-0	98.3607	62	35.7143
SJA06100	Da-0	100	86	41.8919
SJA06200	Db-0	98.3871	58	32.5301
SJA06400	Di-1	100	10	33.8462
SJA06500	Di-2	95.082	4	21.1268
SJA06700	Dr-0	100	24	56.1404
SJA06800	Dra-0	94.0299	14	5.55556
SJA06900	Edi-0	100	98	73.1707
SJA07000	Ei-2	100	60	13.0435
SJA07100	Eil-0	100	34	16
SJA07300	En-2	40.9091	0	2.41935
SJA07400	Ep-0	98.5294	42	36.8421
SJA07800	Est-0	85.0746	2	83.0769
SJA07900	Et-0	98.5294	8	7.77778
SJA08000	Fe-1	100	56	8.51064
SJA08100	Fi-0	100	82	30
SJA08200	Fl-1	98.5075	2	6.75676
SJA08500	Fr-2	100	18	1.81818
SJA08600	Fr-5	96.7742	4	15.6863
SJA08700	Ga-2	100	4	22.0779
SJA08800	Gd-1	96.1538	10	31.1688
SJA09300	Go-0	91.6667	0	12.8205
SJA09400	Go-2	100	8	36.4583
SJA09500	Gr-1	100	16	8.86076
SJA09700	Gu-0	100	10	7.69231
SJA09800	Gy-0	96.2264	20	58.4615
SJA09900	Ha-0	95	22	36.2069
SJA10300	Hi-0	100	4	26.1905
SJA10400	Hl-0	98.0392	16	37.5
SJA10500	Hl-2	98.4375	12	24.6154
SJA10600	Hl-3	98.3607	4	42.3077
SJA10700	Hm-0	100	48	22.2222
SJA10800	Hn-0	100	6	13.0435
SJA10900	Hs-0	100	0	47.1429
SJA11100	Is-0	100	38	14.7541
SJA11500	Jm-0	100	34	29.4118
SJA11600	Jm-1	100	6	38.4615
SJA12000	kb-0	100	14	27.2727
SJA12100	Kil-0	100	22	60.3448
SJA12300	Kl-0	98.3871	24	64.1509
SJA12400	Kl-5	100	6	40
SJA12500	Kn-0	92.3077	0	20.8333
SJA12900	Kr-0	100	18	19.6429
SJA13000	Kro-0	100	4	39.6825
SJA13100	La-1	98.2456	4	35.7143
SJA13200	Lan-0	95.3846	0	42.1053
SJA13300	Lc-0	96.6667	0	62.5
SJA13400	Le-0	100	0	60
SJA13600	Li-2-1	95.3846	8	54.2373
SJA13800	Li-5	95.3846	2	15.4762
SJA13900	Li-6	100	14	53.5714
SJA14000	Lip-0	95.3846	2	37.5
SJA14100	Ll-0	100	2	34.8485
SJA14200	Lm-2	93.6508	0	46.7742
SJA14300	Lo-1	100	22	32.1429
SJA14400	Loh-0	81.6667	0	42.623
SJA14500	Lu-1	100	30	43.9024
SJA14600	Lz-0	97.1429	84	81.4286
SJA14700	Ma-0	98.3607	12	77.7778
SJA14800	Map-0	100	4	36.9048
SJA15000	Me-0	95.082	0	30.6667
SJA15100	Mh-0	100	4	47.0588
SJA15200	Mh-1	100	8	30.2632
SJA15300	Mir-0	100	4	45.8333
SJA15400	Mnz-0	100	0	79.4521
SJA15600	Mrk-0	95.082	40	30.4878
SJA15700	Ms-0	100	14	68.6567
SJA15800	Mt-0	100	2	17.7419
SJA16000	Mz-0	98.3871	4	23.0769
SJA16100	Na-1	95.5224	8	34.9206
SJA16200	Nc-1	100	2	40
SJA16300	Nd-0	98.3333	2	39.759
SJA16400	Nie-0	100	4	12.5
SJA16500	No-0	93.3333	2	33.3333
SJA16600	Nok-0	95.2381	2	7.69231
SJA16700	Nok-1	92.7273	4	8.82353
SJA16800	Nok-2	98.3051	16	12
SJA16900	Nok-3	100	14	24
SJA17000	Nok-4	98.3333	22	43.4211
SJA17100	Np-0	96.875	0	62.3529
SJA17200	Nw-0	100	36	47.7273
SJA17300	Ob-0	100	10	35.3846
SJA17400	Ob-1	90.7692	6	38.6667
SJA17500	Ob-2	100	2	32.0513
SJA17600	Old-1	98.3333	80	53.8462
SJA17700	Old-2	100	48	65.0602
SJA17800	Or-0	100	14	15.5556
SJA18000	Ove-0	98.3607	58	18.3099
SJA18100	Oy-0	100	32	15.493
SJA18200	Pa-1	100	6	72
SJA18400	Per-1	96.9697	6	32.6531
SJA18500	Per-2	100	66	86.6667
SJA18600	Per-3	98.3607	22	21.2766
SJA18700	Pf-0	100	82	36
SJA18800	Pi-0	96.5517	70	48
SJA18900	Pla-0	98.4375	94	80.7692
SJA19000	Pn-0	96.875	20	19.1781
SJA19100	Po-1	94.0299	16	18.8235
SJA19200	Pog-0	98.2456	30	18.6667
SJA19300	Pr-0	76.9231	8	89.4737
SJA19400	Pt-0	100	0	65.3333
SJA19500	Ra-0	100	64	84.1463
SJA19600	Rak-2	100	18	48.8636
SJA19700	Est-1 (Rd-0)	100	4	72.549
SJA19800	Ri-0	100	12	39.2857
SJA19900	Ron-0	7.14286	58	2.22222
SJA20000	Rou-0	100	4	47.4359
SJA20100	Rsch-0	100	42	72.8571
SJA20200	Rsch-4	98.2759	78	51.2821
SJA20300	Ru-0	98.3051	20	14.4928
SJA20600	Sap-0	100	18	22.0588
SJA20700	Sav-0	100	28	54.7619
SJA20800	Se-0	100	80	85.9649
SJA20900	Sei-0	100	6	41.5385
SJA21200	Sf-1	100	2	36.5385
SJA21300	Sf-2	85.9375	14	22.973
SJA21400	Sg-1	100	48	12.2807
SJA21500	Sg-2	100	48	22.807
SJA21600	Sh-0	100	70	68.5185
SJA21700	Si-0	100	14	21.6667
SJA22000	Sp-0	92.8571	0	31.25
SJA22200	St-0	100	10	22.7848
SJA22300	Ste-0	100	18	47.2222
SJA22400	Stw-0	96.4912	28	21.0526
SJA22900	Ta-0	100	2	25.9259
SJA23000	Ts-1	100	16	47.7612
SJA23100	Ts-2	98.1132	20	35.2113
SJA23200	Ts-3	97.0149	6	43.9394
SJA23400	Ts-6	96.875	18	40
SJA23500	Ts-7	95.082	22	10.4167
SJA23600	Tsu-0	100	8	48.5714
SJA23700	Tu-1	100	28	43.3962
SJA23900	Ty-0	100	76	55.1724
SJA24000	Uk-2	95.082	0	28.3333
SJA24100	Uk-3	100	30	45.0704
SJA24200	Uk-4	100	18	76.6667
SJA24300	Van-0	100	16	40.5797
SJA24400	Vi-0	96.6102	2	43.1373
SJA24500	Wa-1	95.7746	0	80.9524
SJA24600	Wc-1	100	80	42.8571
SJA24700	Wc-2	100	38	18.5185
SJA24800	Wil-1	98.1481	62	49.2308
SJA24900	Wil-2	100	12	51.1905
SJA25000	Wil-3	95.3125	14	50
SJA25100	Wl-0	100	84	92.7536
SJA25300	Wt-1	100	28	15.7143
SJA25400	Wt-2	100	10	44.2857
SJA25500	Wt-3	100	0	49.0196
SJA25600	Wt-4	98.3607	36	25
SJA25700	Wt-5	98.5075	4	33.8235
SJA25800	Wu-0	96.9697	16	72.7273
SJA25900	X-0	100	2	35.4839
SJA26000	Xx-0	97.0588	6	30.3371
SJA26100	Xxx-0	94.2029	28	5.66038
SJW10100	Shokei	100	0	50
SJW10200	Hir-1	0	32	7.79221
SJW10300	Sf-2e	98.0769	10	38.6667
SJW10500	Pak-1	98.4127	0	1.28205
SJW10600	Pak-2	100	18	15.3846
SJW10700	Pak-3	51.5625	0	0
SJW10800	C24	70.5882	12	41.7722
SJW11000	Lapal	77.193	40	23.2877
SJW11200	TO	98.7654	20	13.5417
SJW11300	FK	94.2308	30	10.989
SJW11400	SK	81.5385	22	4.80769
SJW11600	Fuk	98.1818	2	10.4651
SJW11700	ES	80	0	46.8085
SJW11800	TY	94.8276	6	7.69231
SJW12000	TKS	71.875	0	0
SJW12100	IK	100	34	5.97015
SJW12300	OY	91.1765	18	4.16667
SJW12400	AK	100	2	14.8936
SJW12500	NG	100	46	31.5789
SJW12600	Enoshima	100	14	39.759
SJW12700	RLD-1	100	12	84.2105
SJW12800	Sap-0	100	12	34.1463
SJW12900	Sap-1	100	52	76.2712
SJW13000	Sap-2	100	50	31.0811
SJW13100	Sendai-1	100	42	76.9231
SJW13200	Sendai-2	100	18	54.0816
SJW13300	Eniwa	100	2	31.1321
SJW13400	Zu	83.0769	42	25.5814
SJW13500	Sendai-3	100	58	75
SJW13600	JSW136	100	12	11.1111
SJW13700	Kyoto-1	100	6	13.1313
SJW13800	Kyoto-2	98.4848	12	32.9545
SJW13900	Kyoto-3	100	62	41.8367
SJW14000	Columbia	96.9231	38	15.2941
SJW14100	La er	70.2703	4	6
SJW14200	WS	94.2029	24	46.0526
SJW14400	Sendai-4	100	48	48.75

## Sheet: S2
Supplementary Table S2. Phenotype and genotype data of 297 recombinat inbred lines.
RIL Number	Non-primed (%)	Primed (%)	(N-P)/N (%)	Marker	44607520	44606354	T1G11	44607217	F21M12	44606370	44606867	44606517	44606468	21607648	44607652	21607761	44607971	44606183	MSAT1.10	21607640	44607660	21607615	ZFPG	21607242	44607693	44607528	NGA392	21607165	44607873	44606305	21607548	44607963	21607540	21607234	MSAT1.4	T27K12	44606411	44607168	44606883	21607361	44607299	21607065	44606973	21607336	44606875	44607152	44607611	21607411	21607057
				Chromosome	1	1	1	1	1	1	1	1	1	1	1	1	1	1	1	1	1	1	1	1	1	1	1	1	1	1	1	1	1	1	1	1	1	1	1	1	1	1	1	1	1	1	1	1	1
				Position	592464	1042028	1243168	2991798	3212191	3229453	3294414	3398022	3941262	4175292	4529095	4569323	4826763	6940693	7296649	8014952	8384891	8682427	8727055	9058891	9343234	9496666	9831766	9973150	10641417	11159587	11362148	13395451	15160926	15443285	14160180	15926702	15976827	16395208	16395208	16095354	16874305	16836263	17355484	17363901	18155049	18433043	18632610	18714454	19089517
1	89.3±3.1	32.7±11.7	63.4328		A	A	A	B	-	B	B	B	B	B	-	B	B	A	A	A	-	A	A	A	A	B	B	B	B	B	B	B	B	B	B	B	B	B	B	B	B	B	B	B	B	B	B	B	B
2	90.0±2.0	39.3±9.0	56.2963		A	A	A	A	A	A	A	A	A	A	A	A	A	A	A	B	B	B	B	B	B	B	B	B	B	B	B	A	A	A	A	A	A	A	A	-	B	B	B	B	B	B	B	B	B
3	92.7±2.3	12.0±5.3	87.0504		A	A	A	A	A	A	A	A	A	A	A	A	A	A	A	A	A	A	A	A	A	A	A	A	A	A	A	B	B	B	B	B	B	B	B	-	B	A	A	-	A	A	A	A	A
4	86.7±3.1	72.7±6.1	16.1538		A	A	A	A	A	A	A	A	A	A	A	A	A	A	A	B	B	B	B	B	B	B	B	A	A	A	A	B	B	B	B	B	-	B	B	B	B	B	B	B	B	B	B	B	B
5	88.0±3.5	22.0±2.0	75		A	A	A	A	A	A	-	-	A	A	A	A	A	A	A	B	B	B	B	B	B	B	B	B	B	B	B	B	B	B	B	B	B	B	B	-	B	B	B	B	B	B	B	B	B
6	88.0±2.0	51.3±8.3	41.6667		A	A	A	A	A	A	A	A	A	A	A	A	A	B	B	B	B	B	B	B	B	B	B	B	B	B	B	B	B	B	B	B	B	B	B	B	B	B	B	B	B	B	B	B	B
7	95.3±2.3	70.7±9.0	25.8741		A	A	A	A	A	A	A	A	A	B	B	B	B	B	B	B	B	A	A	B	B	B	-	B	B	B	B	B	B	B	B	B	B	B	B	B	B	B	B	A	A	A	B	B	B
8	70.0±8.7	36.7±9.0	47.619		B	B	B	B	B	B	B	B	B	B	B	B	B	B	B	B	B	B	B	B	B	B	B	B	B	B	B	B	B	B	-	B	B	A	A	A	A	A	A	A	A	B	B	B	B
9	86.0±6.9	54.0±5.3	37.2093		B	B	B	B	B	B	B	B	B	-	A	A	A	A	-	A	A	A	A	A	A	A	A	-	A	A	A	B	-	B	B	B	B	B	B	B	B	B	B	-	B	B	B	B	B
10	98.0±2.0	78.7±6.1	19.7279		A	A	A	A	A	A	A	-	A	A	B	B	B	-	B	B	B	-	-	-	-	A	-	-	A	A	A	A	A	-	A	A	A	A	A	A	A	A	-	A	A	A	A	A	-
11	85.3±2.3	52.7±4.2	38.2812		B	B	B	B	B	B	B	B	B	B	B	B	B	A	A	A	A	-	A	A	A	A	B	B	B	B	B	-	A	A	A	A	A	A	A	-	-	A	-	-	A	A	A	A	A
12	81.3±1.2	48.7±4.2	40.1639		B	B	B	B	B	B	B	B	B	B	-	B	B	A	A	A	-	A	A	A	A	A	A	A	A	B	B	A	A	A	-	A	A	A	A	A	A	A	A	A	A	A	A	A	A
13	94.7±2.3	73.3±3.1	22.5352		B	B	B	B	-	B	B	B	B	B	B	B	B	B	B	B	B	B	B	B	B	B	B	B	B	-	B	B	B	B	B	B	B	B	B	-	B	B	B	B	B	B	B	B	B
14	80.0±5.3	31.3±1.2	60.8333		A	A	A	A	A	A	-	-	B	B	B	B	B	B	B	B	B	B	B	B	B	B	B	B	B	B	B	B	B	B	B	B	-	B	-	-	B	B	B	B	B	B	B	B	B
15	82.0±2.0	59.3±3.1	27.6423		B	B	B	B	B	B	B	B	B	B	B	B	B	B	B	B	B	B	B	B	B	B	B	B	B	B	B	B	B	B	B	B	B	B	B	-	B	B	B	B	B	B	B	B	B
16	87.3±6.1	62.7±4.2	28.2443		B	B	B	B	A	A	B	B	B	B	B	B	B	B	B	B	B	B	B	B	B	B	B	B	B	A	A	B	B	B	B	B	B	B	B	B	B	B	B	B	B	B	B	B	B
17	92.0±3.5	37.3±3.1	59.4203		B	B	A	A	A	A	A	A	A	A	A	A	A	A	A	B	B	B	B	B	B	B	B	B	B	-	B	B	B	B	B	B	-	B	B	B	B	B	B	B	B	B	B	B	B
18	90.0±3.5	48.0±3.5	46.6667		B	B	B	B	B	B	B	B	B	B	A	A	A	A	A	A	B	B	B	B	B	B	B	B	B	B	B	B	B	B	B	B	B	B	-	-	B	B	B	B	B	B	B	B	B
19	94.0±4.0	57.3±6.4	39.0071		A	A	A	B	B	B	B	B	B	B	B	B	B	B	B	B	B	B	B	B	B	B	B	B	B	B	B	B	B	B	B	B	B	B	B	B	B	B	B	B	B	B	B	B	B
20	96.7±1.2	66.7±5.8	31.0345		B	B	B	B	B	B	B	B	A	A	A	A	A	A	A	B	B	B	B	B	B	B	B	B	B	-	B	B	B	B	-	B	B	B	B	B	B	B	B	B	B	B	B	B	B
21	94.7±1.2	70.0±8.7	26.0563		A	A	A	A	A	A	-	-	A	B	B	B	-	B	-	B	B	B	B	B	B	B	B	B	B	-	B	B	B	B	B	B	-	B	-	B	B	A	A	A	A	A	A	A	A
22	82.7±3.1	34.7±5.0	58.0645		A	A	A	A	A	A	A	-	A	A	A	A	A	A	A	A	A	A	A	B	B	B	B	B	B	B	B	A	A	A	A	A	A	A	-	A	A	B	B	B	B	B	B	B	B
23	90.0±2.0	50.7±1.2	43.7037		A	A	A	A	A	A	A	A	A	A	A	A	A	A	A	A	A	A	A	A	A	A	A	A	A	A	A	B	B	B	B	B	B	A	A	A	A	A	A	A	A	A	A	A	A
24	88.0±3.5	60.7±5.0	31.0606		A	A	A	B	B	B	B	B	B	B	B	B	B	B	B	B	B	B	B	B	B	B	B	B	B	B	B	B	B	B	B	B	B	B	B	-	B	B	B	B	B	B	B	B	B
25	88.0±2.0	42.0±4.0	52.2727		B	-	B	B	-	B	B	B	B	B	B	B	B	B	B	B	B	B	B	B	B	B	B	B	B	B	B	B	B	B	B	B	B	B	B	B	B	B	B	B	B	B	B	B	B
26	76.7±3.1	60.0±3.5	21.7391		B	B	B	B	B	B	B	B	B	B	B	B	B	B	B	B	B	B	B	B	B	B	B	B	B	B	B	B	B	B	B	B	B	A	A	B	B	B	B	A	A	A	A	A	A
27	80.7±4.2	43.3±3.1	46.281		B	B	B	B	B	B	B	B	B	B	B	B	B	B	B	B	B	B	B	B	B	B	B	B	B	B	B	B	B	B	B	B	B	B	B	B	B	B	-	-	-	-	-	-	-
28	84.7±5.0	53.3±8.1	37.0079		B	B	B	B	B	B	B	B	B	B	B	B	B	B	B	B	B	B	B	B	B	B	B	B	B	B	B	B	B	B	B	B	B	-	B	B	B	A	A	A	A	A	A	A	A
29	66.7±8.3	37.3±3.1	44		B	B	B	A	A	A	A	A	A	A	A	A	A	A	B	B	B	B	B	A	A	A	A	A	A	A	A	B	B	B	B	B	B	B	B	B	B	B	B	B	B	B	B	B	B
30	85.3±7.0	58.0±4.0	32.0312		A	A	A	B	B	B	B	B	A	A	A	A	A	A	A	A	B	B	B	B	B	B	B	B	B	B	B	B	B	B	B	B	B	B	B	B	B	B	B	B	B	B	B	B	B
31	93.3±4.2	82.7±9.0	11.4286		B	B	B	B	B	B	B	B	B	B	B	B	B	B	B	A	-	A	A	A	B	B	B	B	B	B	B	B	B	B	B	B	B	B	B	-	B	B	B	B	B	B	B	B	B
32	76.7±4.2	56.7±9.2	26.087		A	A	A	A	A	A	A	-	A	A	A	A	A	A	A	A	A	A	A	A	A	A	A	A	A	A	A	B	B	B	-	B	B	B	B	-	B	B	-	B	B	B	B	B	B
33	85.3±3.1	43.3±6.1	49.2187		A	A	A	A	A	A	A	A	A	A	A	A	A	A	A	A	A	A	A	A	A	A	A	A	A	A	A	B	B	B	B	B	B	A	A	A	A	A	A	A	A	A	A	A	A
34	86.0±2.0	62.0±2.0	27.907		A	A	A	B	B	B	B	B	B	B	B	B	B	B	B	B	B	B	B	B	B	B	B	B	B	B	B	B	B	B	B	B	B	B	-	-	B	B	B	B	B	B	B	B	B
35	99.3±1.2	38.7±6.1	61.0738		B	B	B	B	A	A	B	B	B	B	B	B	B	A	-	A	A	A	A	A	A	A	B	B	B	B	B	B	B	B	B	B	B	B	-	-	B	B	B	-	B	A	A	B	B
36	88.7±2.3	57.3±3.1	35.3383		B	B	B	B	B	B	B	B	B	B	B	-	B	B	B	B	A	A	A	A	A	A	A	A	A	A	A	B	B	B	B	B	B	B	B	B	B	B	B	A	-	A	A	A	A
37	93.3±3.1	45.3±9.5	51.4286		B	B	B	B	-	B	B	B	B	A	A	A	A	B	B	B	B	A	A	A	B	B	B	B	B	B	B	B	B	B	B	B	B	A	A	A	A	A	A	A	A	A	A	A	A
38	84.0±12.2	36.7±3.1	56.3492		B	B	B	B	B	B	B	-	B	B	B	B	-	-	A	A	A	A	A	A	A	A	A	A	-	A	A	B	B	B	B	-	-	B	-	-	B	B	B	B	B	B	B	B	B
39	73.3±5.8	48.7±4.2	33.6364		B	B	B	A	A	A	A	A	A	A	A	A	B	B	B	B	B	B	B	A	A	A	A	A	B	B	B	B	B	B	B	B	B	B	B	B	B	B	B	B	B	B	B	-	A
40	97.3±4.6	50.7±6.1	47.9452		A	A	A	A	A	A	A	A	A	A	-	A	A	A	A	A	A	A	A	A	B	B	B	B	B	B	B	B	B	B	B	B	B	B	B	B	B	B	B	B	B	B	B	B	B
41	94.7±4.2	61.3±2.3	35.2113		B	B	B	B	B	B	B	B	B	B	B	B	B	B	B	B	B	B	B	B	B	B	B	B	B	B	B	B	B	B	B	B	B	B	B	-	B	B	B	B	B	B	B	B	B
42	99.3±1.2	81.3±2.3	18.1208		B	B	B	B	B	B	B	B	B	B	B	B	B	B	B	B	A	A	A	A	A	A	A	B	B	B	B	B	B	B	B	B	B	B	B	B	B	B	B	B	B	B	B	B	B
43	91.3±4.6	73.3±4.2	19.708		A	A	A	A	A	A	A	A	A	A	A	A	A	A	A	A	A	A	A	A	A	A	A	A	A	A	A	B	B	B	B	B	B	A	A	A	A	A	A	A	A	A	A	A	A
44	93.3±1.2	58.0±5.3	37.8571		A	A	A	A	A	A	A	-	A	A	A	A	A	B	B	B	B	A	A	A	A	A	A	A	A	A	A	A	A	A	-	A	A	A	A	A	A	A	A	A	A	B	B	B	B
45	97.3±3.1	62.7±14.7	35.6164		A	A	B	B	B	B	B	B	B	B	B	B	B	A	A	A	A	A	A	A	B	B	B	B	B	A	A	A	A	A	A	A	A	A	A	A	A	A	A	A	A	A	A	A	A
46	97.3±3.1	55.3±8.1	43.1507		A	A	A	A	A	A	-	A	A	A	A	A	A	B	B	B	B	B	B	B	B	B	B	B	B	B	B	B	B	B	B	B	B	A	A	A	A	A	A	A	A	A	A	A	A
47	100.0±0.0	37.3±6.1	62.6667		B	B	B	B	B	B	B	B	B	B	B	B	B	B	B	B	B	B	B	B	B	B	B	B	B	-	B	B	B	B	B	B	B	B	B	-	B	B	A	A	A	A	A	A	A
48	93.3±4.6	50.0±5.3	46.4286		A	A	A	B	B	B	B	B	A	A	A	A	A	A	-	B	B	B	B	A	B	A	A	A	A	A	A	A	A	A	-	A	A	A	A	A	B	B	-	B	B	B	B	B	B
49	96.7±3.1	50.0±8.7	48.2759		B	B	B	B	-	B	B	B	B	B	B	B	-	B	B	B	B	B	B	B	B	B	B	B	B	B	B	B	B	B	B	B	B	B	B	-	B	B	B	B	B	B	B	B	B
50	99.3±1.2	2.7±3.1	97.3154		A	A	A	A	A	A	A	-	A	A	A	A	-	A	A	A	A	A	A	A	B	B	B	B	B	B	B	B	B	B	-	B	B	B	B	-	B	B	B	B	A	A	A	A	A
51	92.7±2.3	40.0±2.0	56.8345		A	A	A	A	A	A	A	A	A	A	A	A	B	B	B	B	B	B	B	A	A	A	A	A	A	A	A	B	B	B	B	B	B	B	B	B	A	A	A	A	B	B	B	B	B
52	94.0±0.0	44.7±2.3	52.4823		A	A	A	A	A	A	A	A	A	A	A	A	B	B	B	B	B	B	B	A	A	A	A	-	B	B	B	B	B	B	B	B	B	B	B	-	B	B	B	-	B	A	A	A	A
53	94.0±0.0	56.0±4.0	40.4255		A	A	A	A	A	A	B	B	B	A	A	A	A	A	A	B	B	B	B	B	B	B	B	B	B	B	B	B	B	B	B	B	B	B	B	B	B	B	B	B	B	B	B	B	B
54	86.0±2.0	48.7±1.2	43.4109		A	A	A	A	A	A	A	A	A	A	A	A	B	B	B	B	B	B	B	A	A	A	A	A	B	B	B	B	B	B	-	B	B	B	B	B	B	B	B	B	B	A	A	A	A
55	72.7±7.0	5.3±1.2	92.6606		A	A	A	A	A	A	A	B	B	B	B	B	B	B	B	B	B	B	B	B	B	B	B	B	B	B	B	B	B	B	B	B	B	B	B	-	B	B	B	B	B	B	B	A	B
56	80.0±2.0	23.3±4.2	70.8333		A	A	A	A	A	A	A	A	A	A	A	A	A	A	A	A	A	A	A	A	A	A	A	A	A	A	A	A	A	A	-	A	A	A	A	-	A	A	A	A	A	A	A	A	A
57	88.0±4.0	34.7±2.3	60.6061		A	A	A	A	A	A	A	-	A	A	A	A	A	A	A	B	B	B	B	B	B	B	B	B	B	B	B	B	B	B	B	B	B	B	B	B	B	B	B	B	B	B	B	B	B
58	94.0±2.0	55.3±3.1	41.1348		A	A	A	B	B	B	B	B	B	B	B	B	B	B	B	B	B	B	B	B	B	B	B	B	B	B	B	B	B	B	B	B	B	B	B	-	B	B	B	B	B	B	B	B	B
59	65.3±5.0	4.7±1.2	92.8571		B	B	B	B	B	B	B	B	B	B	B	B	B	A	A	A	A	A	A	A	A	B	B	B	B	B	B	B	B	B	B	B	B	B	B	B	B	B	B	B	B	B	B	B	B
60	81.3±9.0	22.7±4.2	72.1311		B	B	B	B	B	B	B	B	B	A	A	A	A	A	A	B	B	B	B	B	B	B	B	B	B	B	B	B	B	B	B	B	B	B	B	B	B	B	B	B	B	B	B	B	B
61	87.3±4.2	68.7±4.2	21.374		B	-	B	B	-	B	B	B	B	B	B	B	B	B	B	B	B	B	B	B	A	A	A	-	A	A	A	B	B	B	B	B	B	A	A	A	A	-	B	A	A	A	A	A	A
62	97.3±1.2	62.7±6.4	35.6164		A	A	A	A	A	A	A	A	A	A	A	A	A	A	A	A	-	A	A	A	A	A	A	A	A	A	A	A	A	A	A	A	A	A	A	-	A	A	A	A	A	A	A	A	A
63	97.3±3.1	20.0±4.0	79.4521		B	A	A	B	B	B	B	B	B	B	B	B	-	A	A	A	A	A	A	A	A	A	A	A	A	A	A	A	A	A	A	A	A	A	A	A	A	A	A	A	A	A	A	A	A
64	89.3±3.1	34.0±8.7	61.9403		A	A	A	A	A	A	A	-	A	A	A	A	A	A	A	A	A	A	A	A	A	A	A	A	A	B	B	A	A	A	A	A	A	A	A	-	A	A	A	A	A	A	A	A	A
65	87.3±3.1	49.3±9.5	43.5115		B	B	B	B	B	B	B	B	B	B	B	B	B	B	B	B	B	B	B	B	B	B	B	B	B	B	B	B	B	B	B	B	B	B	B	-	B	B	B	B	B	B	B	B	B
66	46.7±12.1	4.0±2.0	91.4286		B	B	B	A	A	A	A	A	A	A	A	A	A	B	B	A	A	A	A	A	A	A	A	A	B	B	B	B	B	B	B	B	B	B	B	B	B	B	B	B	B	B	B	B	B
67	86.0±3.5	56.0±6.0	34.8837		A	A	A	A	A	A	A	A	A	B	B	B	B	B	B	B	B	B	B	B	B	B	B	B	B	B	B	B	B	B	B	B	B	B	B	-	B	B	B	B	B	B	B	-	B
68	78.7±6.1	20.0±4.0	74.5763		A	A	A	A	A	A	A	A	A	A	-	A	A	A	A	A	-	A	A	A	A	A	A	A	A	A	A	A	A	A	-	A	A	A	A	-	A	A	A	B	A	A	A	A	A
69	86.7±3.1	16.7±10.1	80.7692		B	B	B	B	B	B	B	B	B	A	A	A	A	A	A	B	B	B	B	B	B	B	B	B	B	B	B	B	B	B	B	B	B	B	B	B	B	B	B	B	B	B	B	B	B
70	83.3±1.2	49.3±3.1	40.8		B	B	B	B	B	B	B	B	B	B	A	A	A	B	B	B	B	B	B	B	B	B	B	B	B	B	B	B	B	B	B	B	B	B	B	B	B	B	B	B	B	B	B	B	B
71	74.7±5.0	30.7±9.0	58.9286		A	A	A	A	A	A	A	-	A	A	A	A	A	A	A	B	B	B	B	B	B	B	B	B	B	B	B	B	B	B	B	B	B	B	B	B	B	B	B	B	B	B	B	B	B
72	80.7±7.6	69.3±4.6	14.0496		B	B	B	B	B	B	B	B	B	B	B	B	B	B	B	A	A	A	A	A	A	A	A	A	B	B	B	B	B	B	-	B	B	B	B	-	B	B	B	B	B	B	B	B	B
73	60.7±1.2	45.3±8.1	25.2747		A	A	A	A	A	A	A	A	A	A	A	A	A	A	A	B	B	B	B	B	B	B	B	B	B	B	B	B	B	B	B	B	B	B	B	-	B	B	B	-	B	B	B	-	B
74	87.3±4.6	86.0±2.0	1.52672		A	A	A	A	A	-	A	-	A	B	B	B	-	B	B	B	B	B	B	B	B	B	B	B	A	A	A	A	A	A	A	A	A	A	A	A	-	A	A	A	A	A	A	A	A
75	88.0±0.0	26.0±3.5	70.4545		A	A	A	A	A	A	A	-	A	A	-	A	A	A	A	A	A	A	A	A	A	A	A	B	B	A	A	A	A	A	A	A	A	A	A	A	A	A	A	B	B	B	B	B	B
76	83.3±2.3	45.3±7.0	45.6		A	A	A	A	A	A	-	-	A	A	A	A	A	A	A	B	B	B	B	B	B	B	B	B	B	B	B	B	B	B	B	B	B	B	-	-	B	B	B	B	B	B	B	B	B
77	89.3±4.6	40.0±3.5	55.2239		B	B	-	B	B	B	B	B	B	B	B	B	B	B	B	B	B	B	B	B	B	B	B	B	B	B	B	B	B	B	B	B	B	B	B	B	B	B	B	B	B	B	B	B	B
78	80.0±4.0	54.0±14.0	32.5		B	B	B	B	B	B	B	B	A	A	A	A	B	B	B	B	B	B	B	B	B	B	B	B	B	B	B	B	B	B	B	B	B	B	B	-	B	B	B	B	B	B	B	A	A
79	39.3±2.3	6.0±3.5	84.7458		-	A	A	-	-	-	-	-	-	A	-	A	-	-	A	A	A	A	A	A	B	B	B	B	B	B	B	B	B	B	B	B	B	B	B	B	B	B	B	B	B	B	B	B	B
80	76.0±2.0	46.0±2.0	39.4737		A	A	A	B	B	B	B	B	B	B	B	B	B	-	A	B	B	B	B	B	B	B	B	B	A	-	-	B	-	-	-	B	-	-	-	-	-	-	-	-	B	B	B	-	A
81	96.0±2.0	46.0±4.0	52.0833		A	A	A	B	B	B	B	B	B	B	B	B	B	B	B	B	B	B	B	B	B	B	B	B	B	B	B	B	B	B	B	B	B	B	-	-	B	B	A	A	A	A	A	A	B
82	92.0±5.3	60.0±8.0	34.7826		B	B	B	B	B	B	B	B	A	A	A	A	A	B	B	B	B	B	B	B	B	B	B	B	B	B	B	B	B	B	B	B	B	B	-	B	B	B	B	B	B	B	B	B	B
83	99.3±1.2	48.7±7.6	51.0067		A	A	A	A	A	A	A	-	A	A	A	A	A	A	A	A	A	A	A	A	A	A	A	A	A	B	B	B	B	B	B	B	B	B	B	-	B	B	B	B	B	B	B	B	B
84	69.3±7.0	32.7±5.8	52.8846		A	A	B	B	B	B	B	B	A	A	-	B	B	B	B	B	-	B	B	B	B	B	B	B	B	B	B	B	B	B	-	B	B	B	B	-	B	B	B	B	B	B	B	B	B
85	90.7±3.1	15.3±5.0	83.0882		B	B	B	A	A	A	A	-	A	A	A	A	A	-	A	A	A	A	A	A	A	B	B	B	B	B	B	B	B	B	B	B	-	B	B	B	-	A	-	A	-	A	A	B	B
86	69.3±6.4	26.0±3.5	62.5		A	A	A	A	A	A	A	-	A	A	A	A	A	-	A	A	A	A	A	A	B	B	B	B	B	B	B	B	B	B	B	B	B	B	B	B	B	B	B	B	B	B	B	-	B
87	91.3±5.8	44.0±12.0	51.8248		A	A	A	A	A	A	A	A	A	A	A	A	A	A	A	A	A	A	A	A	A	A	A	A	B	B	B	B	B	B	B	B	B	B	B	-	B	B	B	B	B	A	A	A	A
88	90.7±6.1	36.0±7.2	60.2941		A	A	A	A	A	A	A	A	A	A	A	A	A	A	A	A	A	A	A	A	A	A	A	B	B	A	A	-	A	A	A	A	A	A	A	A	A	A	A	B	B	B	B	B	A
89	71.3±8.3	59.3±1.2	16.8224		A	A	A	A	A	A	A	A	A	A	A	A	A	B	B	B	B	B	B	B	B	B	B	B	B	B	B	B	B	B	B	B	B	B	B	B	B	B	B	B	B	B	B	B	B
90	68.7±1.2	32.0±8.7	53.3981		A	A	A	A	A	A	A	-	A	A	A	A	A	A	A	-	B	B	B	B	B	B	B	B	B	B	B	B	B	B	B	B	B	B	B	-	B	-	B	B	B	B	B	-	B
91	80.7±5.0	43.3±7.6	46.281		A	A	A	A	A	A	A	A	A	A	A	A	A	A	A	A	A	A	A	A	A	A	A	A	A	A	A	B	B	B	B	B	B	B	B	-	B	B	B	B	B	A	A	A	A
92	93.3±2.3	62.0±0.0	33.5714		B	B	B	B	B	B	B	B	B	B	-	B	B	A	A	A	-	A	A	A	A	B	B	B	B	B	B	B	B	B	-	B	B	B	B	-	B	B	B	B	B	B	B	B	B
93	75.3±4.2	68.0±2.0	9.73451		B	B	B	B	B	B	B	B	B	B	B	B	B	B	B	B	B	B	B	B	B	B	B	B	B	B	B	B	B	B	B	B	B	B	B	B	B	B	A	A	A	A	A	A	A
94	52.0±8.7	65.3±9.0	0		B	B	B	B	B	B	B	B	B	B	B	B	B	B	B	B	B	B	B	B	B	B	B	B	B	B	B	B	B	B	B	B	B	B	B	B	B	B	A	A	A	A	A	A	A
95	90.7±3.1	75.3±6.4	16.9118		B	B	B	B	B	B	B	B	B	B	B	B	B	A	A	A	A	A	A	A	A	A	A	A	A	A	A	A	A	A	-	A	A	A	A	-	A	B	B	B	B	B	B	-	B
96	72.7±7.6	52.7±6.1	27.5229		A	A	A	A	A	A	A	A	A	A	A	A	-	A	A	B	B	B	B	B	B	B	B	B	B	A	A	A	A	A	-	A	A	A	A	-	A	A	A	A	A	B	B	B	B
97	95.3±2.3	50.0±7.2	47.5524		A	A	A	A	A	A	A	A	A	A	A	A	A	A	A	A	A	A	A	A	A	A	A	A	B	-	B	B	B	B	-	B	B	B	B	-	B	B	B	B	B	B	B	B	B
98	95.3±3.1	68.7±7.6	27.972		A	-	-	-	-	-	-	-	-	B	B	B	B	-	B	B	-	B	B	B	-	-	-	B	-	-	B	-	B	B	B	B	-	-	-	B	-	B	-	B	-	-	-	B	B
99	98.7±2.3	82.7±2.3	16.2162		B	B	B	B	B	B	B	-	B	B	A	A	A	B	B	A	A	A	A	A	A	A	A	A	B	B	B	B	B	B	B	B	B	B	B	-	B	B	B	B	B	B	B	B	B
100	96.0±3.5	71.3±3.1	25.6944		A	A	A	B	B	B	B	B	B	B	B	B	B	A	A	A	A	A	B	B	B	B	A	B	B	B	B	B	B	B	B	B	B	B	B	-	B	B	B	B	B	B	B	B	A
101	74.7±2.3	51.3±9.9	31.25		B	B	B	B	B	B	B	B	B	B	A	A	A	A	A	B	B	B	B	A	A	A	-	A	A	A	A	B	B	B	B	B	B	B	B	B	B	B	B	B	B	B	B	B	B
102	95.3±5.0	56.7±7.6	40.5594		A	A	A	-	A	-	-	-	B	A	-	A	-	B	B	B	B	B	B	B	B	B	B	B	B	B	B	B	B	B	B	B	B	B	B	B	B	B	B	B	B	B	B	B	B
103	70.0±15.9	66.0±2.0	5.71429		B	B	B	B	B	B	B	B	B	B	B	B	B	B	B	B	B	B	B	B	B	B	A	B	B	B	B	B	B	B	B	B	B	B	B	-	B	A	A	A	-	A	A	A	B
104	84.0±5.3	37.3±7.0	55.5556		B	B	B	B	B	B	B	B	A	A	-	A	A	A	A	A	-	A	A	A	B	B	A	B	B	B	B	B	B	B	B	B	B	B	B	B	B	B	B	B	B	B	B	B	B
105	88.7±8.3	61.3±1.2	30.8271		A	A	A	A	A	A	A	A	A	A	A	A	A	A	A	A	A	A	A	A	A	A	B	B	B	A	A	A	A	A	A	A	A	A	A	A	A	A	A	B	B	B	B	B	B
106	68.0±15.6	62.0±0.0	8.82353		B	B	B	B	B	B	B	B	B	B	B	B	B	B	B	B	B	B	B	B	B	B	B	B	B	A	A	B	B	B	B	B	B	B	B	-	B	A	A	-	A	A	A	A	A
107	84.7±4.2	69.3±6.4	18.1102		A	A	A	A	A	A	A	A	A	B	-	B	B	B	A	A	-	A	A	A	A	A	A	A	A	A	A	A	A	A	A	A	A	A	A	A	A	A	A	A	A	A	A	A	A
108	78.7±2.3	41.3±6.1	47.4576		B	B	B	B	B	B	B	B	B	B	A	A	A	A	A	B	B	B	B	B	B	B	B	B	B	B	B	B	B	B	B	B	B	B	B	B	B	B	B	B	B	B	B	B	B
109	83.3±3.1	44.7±8.3	46.4		B	B	B	B	B	B	B	B	B	B	A	A	A	A	A	B	B	B	B	B	B	B	B	B	B	B	B	B	B	B	B	B	B	B	B	B	B	B	B	B	B	B	B	B	B
110	77.3±1.2	67.3±6.4	12.931		B	B	B	B	B	B	B	B	B	B	B	B	B	B	B	A	A	A	A	A	A	A	B	A	A	B	B	B	B	B	B	B	B	B	B	-	B	B	B	A	A	A	A	A	A
111	98.0±2.0	88.7±3.1	9.52381		B	B	A	B	B	B	B	B	B	B	B	B	B	B	B	A	A	A	A	B	B	B	A	B	B	B	B	A	A	A	A	A	A	A	A	B	B	B	B	A	A	A	A	A	A
112	93.3±6.1	82.0±4.0	12.1429		B	B	B	B	B	B	B	B	B	B	B	B	B	B	B	B	B	B	B	B	B	B	B	B	B	A	A	B	B	B	B	B	B	B	B	-	B	A	A	A	A	A	A	A	A
113	91.3±3.1	42.0±3.5	54.0146		A	A	A	A	A	A	A	A	A	A	B	B	B	A	A	A	A	A	A	A	A	A	A	A	A	A	A	B	B	B	B	B	-	A	A	A	A	A	A	A	-	A	A	A	A
114	82.0±9.2	76.7±5.0	6.50407		A	A	A	A	A	A	A	A	A	A	A	A	A	A	A	B	B	B	B	B	B	B	B	B	B	B	B	B	B	B	B	B	B	B	B	B	B	B	B	B	B	B	B	B	B
115	75.3±5.8	54.7±8.3	27.4336		B	B	B	B	B	B	B	B	-	B	B	B	B	B	B	B	B	B	B	B	B	B	B	B	B	B	A	B	B	B	B	B	B	B	B	B	B	B	B	B	B	B	B	A	A
116	80.7±1.2	58.0±8.7	28.0992		B	B	B	B	B	B	B	B	B	B	B	B	B	B	A	B	B	B	A	B	B	B	B	B	B	A	A	B	B	B	B	B	B	B	B	B	B	A	A	A	-	A	A	A	A
117	84.7±6.4	50.0±6.9	40.9449		B	B	B	B	B	B	B	B	B	B	B	B	B	B	B	B	B	B	B	B	B	B	A	B	B	B	B	B	B	B	B	B	B	B	B	-	B	B	B	B	B	B	B	B	B
118	64.0±6.9	29.3±4.6	54.1667		A	A	A	A	A	A	A	A	A	A	A	A	A	A	A	A	A	A	A	A	A	A	B	B	B	A	A	A	A	A	A	A	A	A	A	-	A	A	A	B	B	B	B	B	B
119	90.7±1.2	38.7±3.1	57.3529		-	-	B	A	A	A	A	A	A	A	A	A	A	-	B	B	B	-	B	-	B	-	A	-	B	-	-	B	B	B	B	B	B	B	B	B	B	B	B	B	B	B	B	B	B
120	82.7±2.3	72.0±9.2	12.9032		A	A	A	A	A	A	A	A	B	A	A	A	A	B	B	B	B	B	B	B	B	B	B	B	B	B	B	B	B	B	B	B	B	B	B	B	B	B	B	B	B	B	B	B	B
121	88.7±5.8	72.7±7.0	18.0451		B	B	B	B	B	B	B	B	B	B	-	B	B	B	B	A	-	A	A	A	A	A	A	A	A	A	A	B	B	B	B	B	B	A	A	A	A	A	A	A	A	A	A	A	A
122	75.3±11.0	34.7±6.4	53.9823		A	A	A	A	A	A	A	A	A	A	B	B	B	B	B	B	B	B	B	B	B	B	A	B	B	-	B	B	B	B	B	B	B	B	B	B	B	B	B	B	B	B	B	B	B
123	91.3±1.2	78.7±5.0	13.8686		B	B	B	B	B	B	B	B	-	B	B	B	B	B	B	B	B	B	B	B	B	B	B	B	B	B	B	B	B	B	B	B	B	B	B	B	B	B	A	A	A	A	A	A	A
124	92.7±1.2	36.0±3.5	61.1511		A	A	A	A	A	A	A	A	A	A	A	A	A	A	A	B	B	A	A	A	A	A	B	A	A	A	A	B	B	B	-	B	B	B	B	-	B	B	B	B	B	B	B	-	B
125	88.0±3.5	54.7±6.1	37.8788		A	A	A	-	A	A	A	A	A	A	A	A	A	A	A	B	B	B	B	B	B	B	A	B	B	B	B	B	B	B	B	B	B	B	B	B	B	B	B	B	B	B	B	B	B
126	84.7±11.4	66.0±6.9	22.0472		A	A	A	B	B	B	B	B	B	B	B	B	B	B	B	B	B	B	B	B	B	B	B	B	B	B	B	B	B	B	B	B	B	B	B	B	B	B	B	B	B	B	B	B	B
127	84.7±4.2	58.0±8.7	31.4961		A	A	A	A	A	A	A	A	A	A	A	A	A	A	A	A	A	A	A	A	B	B	B	B	B	B	B	B	B	B	B	B	B	B	B	B	B	B	B	B	B	B	B	B	B
128	90.7±1.2	77.3±6.4	14.7059		B	B	B	B	B	B	B	B	B	B	B	B	B	B	B	B	B	B	B	B	B	B	A	B	B	B	B	B	B	B	B	B	B	B	B	B	B	B	B	-	B	B	B	B	B
129	83.3±8.1	78.0±4.0	6.4		A	A	A	A	A	A	B	B	B	A	A	A	A	A	A	A	B	B	B	-	B	B	B	B	B	A	A	B	B	B	B	B	B	B	B	-	B	-	B	B	B	B	B	-	B
130	94.7±2.3	77.3±3.1	18.3099		-	-	-	B	B	B	B	B	B	B	B	B	A	A	A	B	B	B	B	B	B	A	A	B	B	B	B	-	-	-	-	-	-	-	-	-	-	B	B	B	B	B	B	B	B
131	98.7±2.3	56.7±11.0	42.5676		A	A	A	A	A	A	A	A	A	A	A	A	A	A	A	A	A	A	A	A	A	A	B	A	A	A	A	A	A	A	A	A	A	A	A	-	-	A	A	A	A	A	A	A	A
132	89.3±3.1	68.7±8.1	23.1343		B	B	B	B	B	B	B	B	B	B	B	B	B	B	B	B	B	B	B	B	B	B	-	B	B	B	B	B	B	B	B	B	B	B	B	B	B	A	A	A	A	A	A	A	A
133	56.7±8.1	74.0±8.7	0		B	B	B	B	B	B	B	B	B	B	B	B	B	B	B	B	B	B	B	B	B	B	B	B	B	B	B	B	B	B	B	B	B	B	B	-	A	B	B	-	B	B	B	B	B
134	96.7±3.1	83.3±1.2	13.7931		B	B	B	B	B	B	B	B	B	B	B	B	B	B	B	A	A	A	A	B	B	B	B	B	B	B	B	A	A	A	A	A	A	A	A	-	A	A	A	A	A	B	B	B	B
135	74.0±2.0	64.0±2.0	13.5135		B	B	B	B	-	B	B	B	B	B	B	B	B	B	B	B	B	B	B	B	B	B	B	B	B	B	B	A	A	A	A	A	A	A	A	-	A	A	A	B	B	B	B	B	B
136	73.3±3.1	50.7±10.1	30.9091		B	B	B	B	B	B	B	B	B	B	B	B	B	B	-	B	B	B	B	B	B	B	A	B	B	B	B	B	B	B	B	B	B	B	B	B	B	B	-	B	B	A	A	A	A
137	90.7±5.0	50.0±3.5	44.8529		B	B	A	B	A	B	B	B	B	B	-	B	B	A	B	A	-	A	B	A	A	B	B	B	B	B	B	B	B	B	B	B	B	B	B	B	B	B	B	B	B	B	B	B	B
138	86.7±4.6	59.3±6.1	31.5385		B	B	B	A	A	A	A	A	A	A	A	A	A	B	B	B	A	B	B	B	B	B	B	B	B	B	B	B	B	B	B	B	B	A	A	A	A	A	A	A	A	A	A	A	A
139	84.0±9.2	50.7±8.1	39.6825		A	A	A	A	A	A	A	A	A	A	A	A	A	B	B	A	A	A	A	A	A	A	B	-	A	A	A	B	B	B	B	B	B	B	B	B	B	B	B	B	B	B	B	B	B
140	84.0±2.0	56.7±6.4	32.5397		A	A	A	B	B	B	B	B	B	B	B	B	B	A	A	A	A	A	B	B	B	B	B	B	B	B	B	B	B	B	B	B	B	B	B	B	B	B	B	B	B	B	B	B	B
141	93.3±4.2	14.7±3.1	84.2857		A	A	A	A	A	A	A	A	A	A	A	A	A	A	A	A	A	A	A	A	A	A	B	A	A	A	A	B	B	B	B	B	B	B	B	-	B	B	B	B	B	B	B	B	B
142	94.7±5.8	18.7±4.2	80.2817		B	B	B	B	B	B	B	B	B	B	B	B	B	A	A	A	A	A	A	A	A	B	B	B	B	B	B	B	B	B	B	B	B	B	B	-	B	B	B	B	B	B	B	B	B
143	86.0±2.0	46.0±9.2	46.5116		B	B	B	B	B	B	B	B	A	A	A	A	A	-	B	-	-	-	-	-	-	-	A	-	-	-	-	-	B	B	-	-	B	B	B	-	A	A	A	A	A	A	A	A	A
144	91.3±5.0	50.7±5.8	44.5255		A	A	A	A	A	A	A	A	A	A	A	A	A	A	A	A	A	A	A	A	A	A	B	A	A	A	A	A	B	B	B	B	B	A	A	-	-	-	A	B	B	B	B	B	B
145	88.0±2.0	25.3±1.2	71.2121		A	A	A	A	-	A	A	A	A	A	A	A	A	-	A	A	A	A	A	A	-	A	A	A	-	A	A	B	B	B	B	B	B	-	B	B	B	B	B	B	B	B	B	B	B
146	81.3±4.6	28.7±1.2	64.7541		A	A	A	A	A	A	A	A	A	A	A	A	A	B	B	B	B	B	B	B	B	B	B	B	B	-	B	B	B	B	B	B	B	B	B	B	B	B	B	B	B	B	B	A	-
147	87.3±5.0	36.7±10.3	58.0153		B	B	B	B	A	A	B	B	B	B	B	B	B	B	B	B	B	B	B	B	B	B	B	B	B	A	A	B	B	B	B	B	B	B	B	-	B	B	B	B	B	B	B	B	B
148	76.7±7.0	48.0±3.5	37.3913		B	B	B	B	B	B	B	B	B	B	B	B	B	B	-	A	A	A	-	B	B	B	B	-	B	B	B	B	-	B	B	B	B	B	B	B	B	-	B	B	B	B	B	B	B
149	68.7±1.2	64.7±4.2	5.82524		A	B	B	B	B	B	B	B	B	B	B	B	B	B	B	-	B	B	B	B	B	B	B	B	B	B	B	A	A	A	-	A	A	A	A	-	A	A	A	A	A	A	A	-	A
150	84.0±6.0	31.3±7.0	62.6984		B	B	B	B	B	B	B	B	B	B	B	B	B	A	A	-	A	A	A	A	A	A	B	A	A	A	A	B	B	B	B	B	B	B	B	B	B	A	A	A	A	A	A	A	A
151	83.3±3.1	44.0±5.3	47.2		B	B	B	B	B	B	B	B	B	B	B	B	B	B	B	B	B	B	B	B	B	B	A	-	B	B	A	B	B	B	B	B	B	B	B	-	B	B	B	-	B	B	B	A	A
152	85.3±4.6	29.3±6.4	65.625		B	B	B	B	B	B	B	B	B	B	B	B	B	A	A	A	A	A	A	A	A	A	B	-	A	A	A	B	B	B	B	B	B	B	B	B	B	B	B	B	B	B	B	B	B
153	94.0±0.0	54.0±19.1	42.5532		B	B	B	A	A	A	A	A	A	A	A	A	A	A	A	A	A	A	A	A	A	A	A	A	A	A	A	B	B	B	B	B	B	B	B	B	B	B	B	B	B	B	B	B	B
154	71.3±8.3	22.0±4.0	69.1589		B	B	B	B	B	B	B	B	B	B	B	B	B	A	A	A	A	A	A	A	A	A	B	-	A	A	A	B	B	B	B	B	B	B	B	B	B	B	B	B	B	B	B	B	B
155	58.7±16.2	29.3±6.4	50		B	B	B	B	B	B	B	B	B	B	B	B	B	B	B	B	B	B	B	B	B	B	-	B	B	B	B	B	B	B	B	B	B	A	A	-	B	B	B	B	B	B	B	B	B
156	93.3±3.1	66.7±8.1	28.5714		B	B	B	B	B	B	B	B	B	B	B	B	B	B	B	B	B	B	B	B	B	B	A	-	B	B	B	B	B	-	B	B	B	B	B	B	B	B	B	B	B	B	B	B	B
157	81.3±1.2	56.0±13.1	31.1475		B	B	B	B	-	B	B	B	B	B	A	A	A	A	-	A	A	A	A	A	A	A	B	B	B	B	B	B	B	B	B	B	B	B	B	-	B	B	B	B	B	B	B	B	B
158	67.3±5.8	54.7±7.6	18.8119		A	A	A	A	A	A	A	A	A	A	A	A	A	-	A	A	A	A	A	A	A	A	B	A	A	A	A	B	B	B	B	B	B	B	B	-	B	B	B	B	B	B	B	B	B
159	58.7±5.8	35.3±3.1	39.7727		A	A	-	-	-	-	-	-	A	A	A	A	A	A	A	B	B	B	B	B	B	B	B	B	B	B	B	B	B	B	B	B	B	A	A	-	A	A	A	A	A	A	A	A	A
160	95.3±5.0	37.3±8.1	60.8392		B	B	B	A	A	A	A	A	A	A	A	A	A	A	-	A	A	A	A	A	A	A	B	-	A	A	A	B	B	B	B	B	B	B	B	-	B	B	B	B	B	B	B	B	B
161	99.3±1.2	39.3±10.1	60.4027		B	B	B	B	B	B	B	B	B	B	B	B	B	B	B	B	A	A	A	A	A	A	B	-	A	A	A	A	A	A	A	A	A	A	A	A	A	A	-	-	-	B	B	A	A
162	94.7±2.3	44.7±5.0	52.8169		B	B	B	B	B	B	B	B	B	B	B	B	B	B	B	B	B	B	B	B	B	B	A	B	B	B	B	B	B	B	B	B	-	B	B	B	B	B	B	B	B	B	B	B	B
163	95.3±3.1	12.7±3.1	86.7133		A	A	A	A	A	A	A	A	A	A	A	A	A	A	A	A	A	A	A	A	A	A	B	A	A	A	A	B	B	B	B	B	B	B	B	-	B	B	B	B	B	B	B	B	B
164	80.0±0.0	25.3±14.2	68.3333		B	B	B	B	B	B	B	B	B	B	B	B	B	B	B	B	B	B	B	B	B	B	A	B	B	B	B	B	B	B	B	B	B	A	A	A	B	B	B	B	B	B	B	B	B
166	70.7±6.4	36.7±8.3	48.1132		B	B	B	B	B	B	B	B	B	B	B	B	B	B	B	B	B	B	B	B	B	B	A	B	B	B	B	B	B	B	B	B	B	B	B	B	B	B	B	B	B	B	B	B	B
167	72.0±2.0	35.3±7.0	50.9259		A	A	A	A	A	A	A	A	A	A	A	A	A	A	A	A	A	B	B	B	B	B	B	B	B	B	B	B	B	B	B	B	B	B	B	B	B	A	A	A	A	A	A	A	A
168	82.7±7.0	26.7±5.8	67.7419		A	A	A	A	A	A	A	A	A	A	A	A	A	A	A	A	A	A	A	A	A	A	B	-	A	A	A	A	A	A	A	A	A	A	A	-	A	A	A	B	B	B	B	B	B
169	86.7±9.5	34.0±4.0	60.7692		B	B	A	A	B	A	A	A	A	A	A	A	A	-	B	B	B	A	B	A	A	A	B	A	A	A	A	A	A	A	B	B	A	A	A	A	B	B	-	B	B	A	A	A	A
170	92.0±2.0	42.0±5.3	54.3478		A	A	A	A	A	A	A	A	A	A	A	A	A	A	A	A	A	A	A	A	A	A	A	A	A	A	A	B	B	B	B	B	B	B	B	-	B	B	B	B	B	B	B	B	B
171	87.3±8.1	55.3±8.1	36.6412		B	A	A	B	B	B	B	B	B	B	B	B	B	A	A	A	A	A	A	A	A	A	B	A	A	A	A	A	A	A	A	A	A	A	A	-	B	A	A	A	A	A	A	A	A
172	96.0±4.0	42.7±6.1	55.5556		B	B	B	B	-	B	B	B	B	B	B	B	A	B	-	B	B	B	B	B	B	B	A	B	B	B	B	B	B	B	B	B	B	B	B	B	B	B	B	B	B	B	B	B	B
173	94.0±2.0	10.0±4.0	89.3617		B	A	A	B	-	A	A	A	A	A	A	A	A	A	B	A	A	A	A	B	B	B	A	B	B	B	B	A	A	A	A	A	A	A	A	A	B	A	A	A	A	A	A	A	A
174	92.0±4.0	61.3±8.3	33.3333		B	B	B	B	B	B	B	B	B	A	A	A	A	A	A	A	B	B	B	B	B	B	B	A	A	B	B	B	B	B	B	B	B	A	A	-	A	A	A	A	A	A	A	A	A
175	94.7±1.2	62.7±4.2	33.8028		B	B	B	A	A	A	A	A	A	-	A	A	A	B	B	-	B	A	A	A	A	A	A	A	A	A	-	A	-	-	A	A	A	A	A	-	B	B	B	B	B	A	A	-	-
176	96.7±1.2	69.3±8.3	28.2759		B	B	B	B	B	B	B	B	B	B	B	B	B	B	B	B	B	B	B	B	B	B	B	B	B	B	B	B	B	B	B	B	B	B	B	-	B	B	B	B	B	B	B	B	B
177	98.0±2.0	65.3±2.3	33.3333		A	A	A	A	A	A	A	A	A	A	A	A	A	A	A	A	B	A	A	A	A	A	-	A	A	B	B	B	B	B	B	B	B	B	B	B	B	B	B	B	B	B	B	B	B
178	94.7±2.3	59.3±11.4	37.3239		A	A	A	A	A	A	A	A	A	A	A	A	A	A	A	A	A	A	A	A	A	A	B	A	A	A	A	A	A	A	A	A	A	A	A	-	A	A	A	-	A	A	A	A	A
179	54.0±5.3	32.0±7.2	40.7407		B	B	B	B	B	B	B	B	B	B	B	B	-	B	B	B	B	B	B	B	B	B	-	B	B	B	B	-	-	-	A	A	-	-	-	-	-	B	B	B	-	-	-	A	A
180	70.7±7.6	19.3±1.2	72.6415		A	A	A	A	A	A	A	A	A	A	A	A	A	A	A	B	B	B	B	B	B	B	A	B	B	B	B	B	B	B	B	B	B	B	B	-	B	A	A	A	A	A	A	A	A
181	94.0±3.5	45.3±3.1	51.773		A	A	A	B	B	B	B	B	B	B	A	A	A	A	A	A	B	A	A	A	A	A	A	A	B	B	B	B	B	B	B	B	B	B	B	-	B	B	B	-	B	B	B	B	B
182	92.0±6.0	57.3±2.3	37.6812		A	-	A	-	-	-	-	-	-	-	-	-	B	B	B	A	A	A	A	A	A	A	A	A	A	B	B	B	B	B	A	A	B	B	B	-	B	B	B	B	B	B	B	B	B
183	95.3±4.6	67.3±4.2	29.3706		A	A	A	A	A	A	A	A	A	A	A	-	A	A	A	B	B	B	B	B	B	B	A	B	B	B	B	B	B	B	B	B	B	B	B	B	B	B	B	A	A	A	A	A	A
185	86.7±5.0	42.0±14.0	51.5385		A	B	B	B	B	B	B	B	B	B	B	B	B	B	B	A	A	A	B	A	A	A	B	A	A	B	B	B	B	B	B	B	B	B	B	-	B	B	B	B	B	B	B	-	B
186	84.0±5.3	54.0±2.0	35.7143		A	A	A	A	-	A	A	A	A	A	A	A	A	B	B	-	B	-	-	A	A	A	-	A	-	B	-	B	B	B	B	B	B	B	B	B	B	B	B	B	B	B	B	B	B
187	92.7±2.3	56.0±6.0	39.5683		-	-	A	-	A	-	-	-	-	B	-	B	-	-	B	A	-	A	A	A	-	-	A	A	-	-	B	-	B	B	A	A	-	-	-	-	-	B	-	B	-	-	-	B	B
188	91.3±3.1	44.0±9.2	51.8248		B	B	B	B	B	B	B	B	B	B	A	A	A	A	A	A	A	A	A	B	B	B	B	B	B	B	B	B	B	B	B	B	B	B	B	-	B	B	B	B	B	B	B	B	B
189	94.7±1.2	46.7±5.8	50.7042		A	A	A	A	A	A	A	A	A	A	A	A	A	A	A	A	A	A	A	B	B	B	A	B	B	B	B	B	B	B	B	B	B	B	B	-	B	-	B	B	B	B	B	-	B
190	86.0±3.5	22.7±2.3	73.6434		B	B	B	A	A	A	A	A	A	A	A	A	A	A	A	A	A	A	A	A	A	A	A	A	A	A	A	A	B	B	B	B	B	B	B	B	B	B	B	B	B	B	B	B	B
191	99.3±1.2	48.7±5.0	51.0067		B	B	B	B	B	B	B	B	B	B	B	B	B	B	B	B	B	B	B	B	B	B	B	B	B	B	B	B	B	B	B	B	B	B	B	B	B	B	B	B	B	B	B	B	B
192	78.7±1.2	20.0±3.5	74.5763		A	A	A	A	A	A	A	A	A	A	A	A	A	-	-	B	B	B	B	B	B	B	B	B	B	B	B	B	B	B	B	-	B	B	B	-	B	B	B	B	B	B	B	B	B
193	92.7±6.4	39.3±6.4	57.554		A	A	A	A	A	A	A	A	A	A	A	A	A	A	A	A	A	A	A	A	A	A	A	A	B	A	A	B	B	B	B	B	B	B	B	-	B	B	B	B	B	A	A	A	A
194	96.7±1.2	59.3±6.4	38.6207		A	A	A	A	A	A	A	A	A	A	A	A	A	-	A	A	A	A	A	A	A	A	A	A	A	A	A	B	B	B	B	B	B	A	A	-	A	A	-	B	B	B	B	B	B
195	96.7±3.1	64.0±7.2	33.7931		B	B	B	B	B	B	B	B	B	B	B	A	A	A	A	A	A	A	A	A	A	A	A	A	A	A	A	B	B	B	B	B	B	A	A	A	A	A	A	A	A	A	A	A	A
196	76.7±1.2	27.3±4.6	64.3478		A	A	B	A	A	A	A	A	A	A	A	A	A	B	B	B	B	B	B	B	B	B	B	B	B	B	B	B	B	B	B	B	B	B	B	B	B	B	B	B	B	B	B	B	B
197	82.0±5.3	58.7±6.4	28.4553		B	B	B	B	B	B	B	B	B	B	B	B	B	B	B	B	B	B	B	B	B	B	B	B	B	B	B	B	B	B	B	B	B	B	B	-	B	B	B	B	B	B	B	B	B
198	97.3±3.1	54.0±13.9	44.5205		B	B	B	B	B	B	B	B	B	B	B	B	B	-	A	A	A	A	A	A	A	A	A	B	A	A	A	A	A	A	A	A	A	A	-	A	-	A	-	A	B	B	B	B	B
199	90.0±4.0	34.0±14.0	62.2222		A	A	A	A	A	A	A	A	A	A	A	A	A	A	A	A	A	A	A	A	A	A	A	A	A	A	A	B	B	B	B	B	B	B	B	-	B	B	B	B	B	B	B	B	B
200	86.7±6.1	51.3±2.3	40.7692		A	A	A	B	B	B	B	B	B	B	-	B	B	B	B	B	-	B	B	B	B	A	A	A	A	A	A	A	A	A	A	A	A	B	B	B	B	B	B	B	B	B	B	B	B
201	82.7±4.6	67.3±11.7	18.5484		A	A	A	A	-	A	A	A	A	A	A	A	A	B	B	B	B	B	B	B	B	B	B	B	B	B	B	B	B	B	B	B	B	B	B	-	B	B	B	B	B	B	B	B	B
202	97.3±3.1	45.3±7.0	53.4247		A	A	A	A	A	A	A	-	A	-	A	-	A	A	A	-	B	-	B	-	B	B	B	-	B	B	-	B	-	-	B	B	B	B	B	-	B	-	B	-	B	B	B	-	-
204	83.3±3.1	2.0±2.0	97.6		B	B	B	B	B	B	B	B	B	B	B	B	A	A	A	A	A	A	A	A	A	A	A	-	A	A	A	B	B	B	B	B	B	B	B	B	B	B	B	B	B	B	B	B	B
205	44.7±39.3	8.0±5.3	82.0896		B	B	B	B	B	B	B	B	B	B	B	B	B	B	B	B	B	A	B	B	B	B	B	B	B	B	B	B	B	B	B	B	B	B	B	B	B	B	B	B	B	B	B	B	B
206	94.7±4.2	39.3±3.1	58.4507		A	A	A	A	A	A	A	A	A	A	A	A	A	B	B	B	B	B	B	B	B	B	B	B	B	B	B	B	B	B	B	B	B	B	B	-	B	B	B	B	B	B	B	B	B
207	89.3±4.2	67.3±10.3	24.6269		A	A	A	A	A	A	A	A	A	A	A	A	A	A	A	B	B	B	A	B	B	B	-	B	A	A	A	B	B	B	B	B	B	A	A	A	A	A	A	A	A	A	A	A	A
208	96.0±3.5	56.0±6.9	41.6667		A	B	B	B	B	B	B	B	B	-	B	B	B	B	B	B	B	B	B	B	B	B	B	B	B	B	B	B	B	B	B	B	B	B	B	-	B	B	B	B	B	B	B	B	B
209	91.3±6.1	31.3±8.1	65.6934		A	A	A	A	A	A	B	B	A	A	A	A	A	A	A	A	B	B	B	B	B	B	B	B	B	B	B	B	B	B	B	B	B	B	B	-	B	B	B	B	B	B	B	B	B
210	87.3±5.0	55.3±5.0	36.6412		A	A	-	A	A	A	A	A	A	A	A	A	A	A	A	B	B	B	B	B	B	B	B	B	B	B	B	B	B	B	B	B	B	B	B	B	B	B	B	B	B	B	B	B	B
211	82.7±13.0	2.7±1.2	96.7742		A	A	A	A	A	A	A	A	A	A	A	A	B	A	A	B	B	B	B	B	B	B	B	B	B	B	B	B	B	B	B	B	B	B	B	-	B	B	B	B	B	B	B	B	B
212	78.0±6.0	16.7±5.0	78.6325		A	A	A	A	A	A	A	A	A	A	A	A	A	A	A	A	A	A	A	A	A	A	A	A	A	A	A	B	B	B	B	B	B	B	B	-	B	B	B	B	B	B	B	B	B
213	94.0±4.0	43.3±3.1	53.9007		A	A	A	A	A	A	A	A	A	A	A	-	A	A	A	A	A	A	A	A	A	A	A	A	A	A	A	B	B	B	B	B	B	B	B	B	B	B	B	B	B	B	B	B	B
214	99.3±1.2	46.0±11.1	53.6913		B	A	A	B	B	B	B	B	B	B	B	B	B	B	B	A	A	A	-	A	A	A	-	A	A	A	A	B	B	B	B	-	B	B	B	B	A	A	A	A	A	A	A	A	A
215	80.7±7.6	32.0±7.2	60.3306		B	B	B	B	B	B	B	B	A	A	A	A	B	B	B	B	B	B	B	B	B	B	B	B	B	B	B	B	B	B	B	B	B	B	B	-	B	B	B	B	B	B	B	A	A
216	96.0±3.5	63.3±1.2	34.0278		B	A	A	A	A	A	A	A	A	B	B	B	B	B	B	B	B	B	B	B	B	B	B	B	A	A	A	A	A	A	A	A	A	A	A	A	A	A	A	A	A	A	A	A	A
217	96.7±1.2	34.7±11.4	64.1379		B	B	B	B	B	B	B	B	B	B	A	A	A	A	A	B	B	B	B	A	A	A	A	A	A	A	A	B	B	B	B	B	B	B	B	B	B	A	A	A	A	A	A	A	A
218	84.0±2.0	26.0±5.3	69.0476		A	A	A	A	A	A	A	A	A	A	A	A	A	A	A	B	B	B	B	B	B	B	B	B	B	B	B	B	B	B	-	B	B	B	B	-	B	B	B	B	A	A	A	A	A
219	94.0±5.3	31.3±7.6	66.6667		A	A	A	A	A	A	A	A	A	A	A	A	A	A	A	A	A	A	A	A	A	A	A	A	A	A	A	B	B	B	B	B	B	B	B	B	B	B	B	-	B	B	B	B	B
220	92.7±7.6	25.3±6.1	72.6619		A	A	A	A	A	A	A	A	A	A	A	A	A	B	B	B	B	B	B	A	A	A	A	A	A	B	B	B	B	B	B	B	B	B	B	-	B	B	B	B	B	B	B	B	B
221	94.7±2.3	54.0±2.0	42.9577		A	A	A	A	A	A	A	-	A	A	A	A	A	A	A	B	B	B	B	B	B	B	B	B	B	B	B	B	B	B	B	B	B	B	B	B	B	B	B	B	B	B	B	B	B
223	36.0±10.0	0.7±1.2	98.1481		B	B	B	B	B	B	B	B	B	B	B	B	B	B	B	-	B	B	B	B	B	B	B	B	B	B	B	B	B	B	B	B	B	B	B	-	B	B	B	B	-	B	B	B	B
224	76.0±3.5	21.3±3.1	71.9298		A	A	A	A	A	A	A	A	A	A	A	A	A	A	A	A	A	A	A	A	A	A	A	A	A	A	A	A	A	A	A	A	A	A	A	-	A	A	A	B	B	B	B	B	B
225	74.7±3.1	1.3±1.2	98.2143		A	A	A	A	A	A	A	A	A	-	A	A	B	B	B	B	B	B	B	B	B	B	B	B	B	B	B	B	B	B	B	B	B	B	B	B	B	A	A	A	A	A	A	A	A
226	93.3±4.2	59.3±1.2	36.4286		A	A	A	A	B	A	-	A	A	A	A	A	A	A	A	A	A	A	A	A	A	A	A	A	A	A	A	B	B	B	B	B	B	B	B	B	B	B	A	A	A	A	A	A	A
227	96.7±3.1	63.3±9.5	34.4828		B	B	B	B	B	B	B	B	B	B	B	B	B	B	B	A	A	A	A	A	A	A	A	A	A	A	A	A	A	A	A	A	A	A	A	A	A	B	B	B	B	B	B	B	B
228	78.7±3.1	23.3±2.3	70.339		B	B	B	B	B	B	B	B	B	B	B	B	B	B	B	B	B	B	B	B	B	B	B	B	A	A	A	B	B	B	B	B	B	A	A	A	A	A	A	A	A	A	A	A	A
229	96.7±2.3	53.3±5.0	44.8276		B	B	B	B	B	B	B	B	A	-	A	A	B	A	A	-	B	B	B	B	B	B	B	B	A	-	B	B	B	B	B	B	B	B	B	B	B	B	B	B	B	B	B	B	B
230	90.7±1.2	26.7±11.7	70.5882		A	A	A	A	A	A	A	A	A	A	A	A	A	A	A	B	B	B	B	B	B	B	B	B	B	B	B	B	B	-	B	B	B	B	B	B	B	B	B	B	A	A	A	A	A
231	100.0±0.0	64.0±3.5	36		B	B	A	B	B	B	B	-	B	B	B	B	B	B	B	B	-	B	B	B	B	B	B	B	B	-	B	B	B	B	B	B	B	A	A	-	A	A	-	B	B	B	B	B	A
232	90.0±3.5	40.7±7.0	54.8148		A	A	A	A	A	A	A	A	A	A	A	A	A	A	A	A	A	A	A	A	A	A	B	A	A	-	A	B	B	B	B	-	B	B	B	-	B	B	A	A	A	A	A	A	A
233	96.7±4.2	44.0±12.5	54.4828		A	A	A	A	A	A	A	A	A	A	A	A	A	A	A	A	A	A	A	A	A	-	A	-	A	A	A	A	A	A	A	A	A	A	A	A	B	A	A	B	B	B	B	B	B
234	78.7±2.3	11.3±4.2	85.5932		B	B	B	B	B	B	B	B	A	A	A	A	A	B	B	B	B	B	B	B	B	B	B	-	B	B	B	B	B	B	B	B	B	B	B	B	B	B	B	B	B	B	B	B	B
235	72.7±4.2	14.0±2.0	80.7339		A	A	A	A	A	A	A	A	A	A	A	A	A	B	B	B	B	B	B	B	B	B	B	B	B	B	B	B	B	B	B	B	B	B	B	B	B	B	B	B	B	B	B	B	B
236	94.0±2.0	42.0±9.2	55.3191		A	A	A	A	A	A	A	A	A	-	A	A	A	A	A	A	A	A	A	A	A	A	A	A	A	A	A	B	B	B	B	B	B	B	B	B	B	B	B	B	B	B	B	B	B
237	80.7±4.2	42.7±8.1	47.1074		A	A	A	A	A	A	A	A	A	A	A	A	A	B	B	B	B	B	B	B	B	B	B	B	B	B	B	B	B	B	B	B	B	B	B	B	B	B	B	A	A	A	A	A	A
238	82.7±5.0	44.0±4.0	46.7742		B	B	B	B	B	B	B	B	A	A	-	A	B	B	B	B	-	B	B	B	B	B	B	B	B	B	B	B	B	B	B	B	B	B	B	-	B	B	B	B	B	B	B	A	A
239	88.7±8.3	38.7±8.1	56.391		A	B	B	B	B	B	B	B	B	B	B	B	B	B	B	B	B	B	B	B	B	B	B	B	B	B	B	B	B	B	B	B	B	B	B	-	B	B	B	B	B	B	B	B	B
240	79.3±9.2	33.3±11.0	57.9832		A	B	B	B	B	B	B	B	B	B	B	B	B	B	B	B	B	B	B	B	B	B	B	B	B	B	B	B	B	B	B	B	B	B	B	B	B	B	B	B	B	B	B	B	B
241	83.3±4.6	61.3±8.3	26.4		A	B	B	B	B	B	B	B	B	-	B	B	B	B	B	B	B	B	B	B	B	B	B	-	B	B	B	B	B	B	B	B	B	B	B	B	B	B	B	B	B	B	B	B	-
242	80.7±3.1	30.7±9.9	61.9835		-	A	B	B	B	B	B	B	A	A	A	A	B	B	B	A	A	A	A	A	A	A	A	A	A	A	A	A	A	A	A	A	A	A	A	A	A	A	A	A	A	A	A	A	A
243	91.3±3.1	59.3±2.3	35.0365		A	A	A	A	A	A	A	A	A	A	A	A	A	A	A	A	A	A	A	A	A	A	A	A	A	A	A	A	A	A	B	-	A	A	A	-	-	A	-	-	-	-	-	A	A
244	92.0±0.0	61.3±2.3	33.3333		B	B	B	B	B	B	B	B	B	B	B	B	B	B	B	A	A	A	A	A	A	A	A	-	-	B	B	B	B	B	B	B	B	-	B	B	B	B	B	B	B	B	B	B	B
245	93.3±1.2	71.3±8.1	23.5714		A	-	A	A	A	A	A	B	B	-	B	B	B	B	B	B	B	B	A	B	B	B	B	B	B	B	B	B	B	B	B	B	-	B	B	B	B	B	B	B	B	B	B	A	B
246	97.3±1.2	70.0±5.3	28.0822		B	B	B	B	B	B	B	B	B	-	B	B	B	B	B	B	B	B	B	B	B	B	B	B	B	A	A	B	B	B	B	B	B	B	B	B	A	A	A	A	A	A	A	A	A
247	96.7±1.2	76.7±6.4	20.6897		B	B	A	A	A	A	A	A	A	-	-	A	A	A	A	B	B	B	B	B	B	B	B	-	B	B	-	B	-	B	B	B	B	B	B	B	B	B	B	A	A	A	A	A	-
248	32.7±2.3	18.7±5.0	42.8571		B	B	-	B	B	B	B	B	B	-	A	B	B	B	B	B	B	B	B	B	B	B	B	-	B	B	B	B	B	B	B	B	B	B	B	B	B	B	B	B	B	B	B	A	A
249	67.3±8.1	40.7±8.3	39.604		A	A	A	A	A	A	A	A	A	A	A	A	A	B	B	B	B	B	B	B	B	B	B	-	B	B	B	B	B	B	B	B	B	B	B	B	B	B	B	B	B	B	B	B	B
250	82.7±10.1	68.0±10.6	17.7419		A	A	A	A	A	A	A	A	A	A	A	A	A	A	A	A	A	-	A	-	A	A	A	A	A	A	A	A	A	A	A	A	A	A	A	A	A	A	A	A	A	A	A	A	A
251	75.3±6.1	10.0±3.5	86.7257		B	B	B	B	B	B	B	B	A	A	-	A	A	-	A	A	A	A	A	A	A	-	A	A	A	A	A	B	B	B	B	B	B	B	B	-	B	-	-	B	B	B	B	B	B
252	96.7±3.1	61.3±4.2	36.5517		A	A	A	A	A	A	A	A	A	A	A	A	A	A	A	A	A	A	A	A	A	A	A	A	A	A	-	B	B	-	B	B	B	B	B	-	-	-	-	-	-	A	A	A	-
253	76.7±5.0	71.3±4.6	6.95652		B	B	B	B	B	B	B	B	B	B	B	B	B	B	B	B	B	B	-	B	B	B	B	B	B	B	B	B	B	B	B	B	B	B	B	-	B	-	B	B	B	B	B	-	B
254	80.7±4.6	39.3±2.3	51.2397		B	B	B	-	-	-	-	-	A	-	A	A	B	B	B	-	A	A	A	-	-	-	-	-	A	A	A	-	-	-	B	B	-	-	-	-	-	-	-	-	-	-	-	-	-
255	82.0±5.3	42.7±8.1	47.9675		-	-	B	-	-	-	-	-	A	A	A	A	-	-	B	A	A	A	A	-	-	-	B	-	-	-	-	-	B	B	B	B	-	-	-	-	-	B	-	B	-	-	-	B	B
256	46.0±6.0	42.0±14.0	8.69565		B	B	B	-	B	B	B	B	B	-	B	B	B	B	B	A	A	A	A	A	A	A	A	A	A	B	B	B	B	B	B	B	B	B	B	-	B	B	B	B	B	B	B	B	B
257	74.0±9.2	2.0±0.0	97.2973		B	B	B	B	B	B	B	B	B	B	A	A	A	-	A	B	B	B	A	B	B	B	B	B	B	B	B	B	B	B	B	B	B	B	B	-	B	B	-	B	B	B	B	B	B
258	88.0±2.0	53.3±5.8	39.3939		A	A	A	A	A	A	A	A	A	A	A	A	A	A	A	A	B	B	B	B	B	B	B	B	B	B	B	B	B	B	B	B	B	B	B	B	B	A	A	A	A	A	A	A	A
259	81.3±8.1	56.7±6.4	30.3279		A	A	A	A	A	A	A	A	A	A	A	A	A	A	A	A	A	A	A	A	A	A	-	A	A	A	A	B	B	B	B	B	B	B	B	B	B	B	B	B	B	B	B	B	B
260	66.7±5.0	22.0±9.2	67		A	A	-	A	-	A	A	A	A	A	A	A	A	A	A	B	B	B	B	B	B	B	B	B	B	B	B	B	B	-	B	B	B	B	B	-	B	B	B	B	B	B	B	B	B
261	75.3±7.6	69.3±5.0	7.9646		A	A	A	A	A	A	A	A	A	A	A	A	A	A	A	A	A	A	A	A	A	A	A	-	A	A	A	B	B	B	B	B	B	B	B	B	B	B	B	A	A	A	A	A	A
262	83.3±1.2	58.7±6.1	29.6		B	B	B	B	B	B	B	B	B	B	B	B	B	B	B	B	A	A	A	A	A	A	A	A	B	B	B	B	B	B	B	B	B	B	B	-	B	B	B	B	B	B	B	B	B
263	81.3±10.3	52.0±8.7	36.0656		A	A	A	B	B	B	B	B	B	B	B	B	B	B	B	B	B	B	B	B	B	B	B	B	B	B	B	B	B	B	B	B	B	B	B	B	B	B	B	B	B	B	B	B	B
264	88.7±2.3	59.3±7.0	33.0827		B	B	-	A	A	A	A	A	A	-	A	A	B	B	B	B	A	A	A	A	A	A	A	A	A	A	A	A	A	A	A	A	A	A	A	-	A	A	A	A	A	-	-	-	-
265	77.3±3.1	45.3±5.0	41.3793		B	B	B	B	B	B	B	B	B	B	B	B	B	A	A	A	A	A	A	A	A	A	A	A	A	A	A	A	A	A	A	A	A	A	A	-	B	A	A	A	A	A	A	B	B
266	68.7±8.3	42.0±6.9	38.835		A	A	A	A	A	A	A	A	A	A	A	A	A	A	A	B	A	A	A	A	A	A	A	A	A	A	A	B	B	B	B	B	B	B	-	-	B	B	B	B	B	B	B	B	B
267	80.0±3.5	34.0±5.3	57.5		A	A	A	A	A	A	A	A	A	-	A	-	A	A	A	-	A	-	A	-	A	A	A	-	A	A	-	B	-	-	B	B	B	B	B	-	B	-	B	-	B	B	B	-	-
268	85.3±5.0	46.0±5.3	46.0937		B	B	B	B	B	B	B	B	B	B	B	B	B	B	B	A	A	A	A	A	B	B	B	B	B	B	B	B	B	B	B	B	B	B	B	-	B	B	B	B	B	B	B	B	B
269	90.0±7.2	60.0±2.0	33.3333		B	B	B	B	B	B	B	B	B	-	B	B	B	-	B	B	B	A	A	A	A	A	A	-	B	B	B	B	B	B	B	B	B	B	B	B	B	B	-	A	A	A	A	A	B
270	41.3±6.1	27.3±2.3	33.871		A	A	A	B	B	B	B	B	B	B	B	B	B	A	A	A	A	A	A	A	A	B	B	B	B	B	B	B	B	B	B	B	B	B	B	B	B	B	B	B	B	B	B	B	B
271	88.7±6.4	53.3±14.0	39.8496		-	-	B	B	B	B	B	B	-	A	-	A	-	B	B	B	B	B	B	B	B	B	B	B	B	B	B	B	B	B	B	B	B	B	B	-	B	B	B	B	B	-	-	B	B
272	70.7±12.1	42.7±9.5	39.6226		A	A	-	A	A	A	A	A	B	-	B	A	B	A	A	A	A	A	A	A	A	A	A	A	A	A	B	B	B	B	B	B	B	B	B	B	B	B	B	B	B	B	B	A	A
273	94.7±3.1	43.3±4.6	54.2254		B	-	-	-	-	-	-	-	A	B	A	B	A	A	A	A	A	A	A	A	A	A	A	A	A	B	A	B	B	B	B	B	B	B	B	-	B	B	B	B	B	A	A	A	A
274	70.0±14.0	50.7±5.0	27.619		B	B	B	B	B	B	B	B	B	B	B	B	A	A	A	B	B	B	A	B	B	B	B	B	B	B	B	B	B	B	B	B	B	B	B	B	B	B	B	B	B	B	B	B	B
275	95.3±6.4	51.3±2.3	46.1538		B	B	B	B	B	B	B	B	B	B	B	B	B	B	B	B	A	A	A	A	A	A	A	A	B	B	B	B	B	B	B	B	B	B	-	B	B	B	B	B	B	B	B	B	B
276	85.3±3.1	62.0±3.5	27.3437		B	B	B	B	B	B	B	B	B	-	B	B	B	B	B	B	B	B	B	B	B	B	B	B	B	B	B	B	B	B	B	B	B	B	B	B	B	B	B	B	B	B	B	B	B
277	71.3±4.2	43.3±9.9	39.2523		A	A	A	B	B	B	B	B	B	B	B	B	B	B	B	B	B	B	B	B	B	B	B	B	B	B	B	B	B	B	B	B	B	B	B	-	B	B	B	B	B	A	A	A	A
278	82.0±10.4	48.7±9.9	40.6504		A	A	A	A	A	A	A	-	A	-	A	A	A	A	A	A	A	A	A	A	A	A	A	A	A	B	B	B	B	B	B	B	B	B	B	B	B	B	B	B	B	B	B	B	B
279	91.3±4.6	62.0±6.9	32.1168		A	A	A	A	-	A	A	A	A	A	A	A	A	A	A	A	A	A	B	A	A	A	B	A	A	A	A	B	B	B	B	B	B	B	B	B	B	B	B	B	B	B	B	B	B
280	75.3±7.0	56.7±6.1	24.7788		A	A	A	A	A	A	A	A	A	A	A	A	A	A	A	A	B	B	B	B	B	B	-	B	A	A	A	B	B	B	B	B	B	B	B	-	B	B	B	B	A	B	B	B	B
281	62.7±10.3	30.7±13.3	51.0638		A	A	A	A	B	B	B	B	B	-	B	B	B	-	A	A	A	A	A	A	A	-	A	A	B	B	B	B	B	B	B	B	B	B	B	B	B	B	B	B	B	B	B	B	B
282	74.7±9.2	42.0±9.2	43.75		B	B	B	B	B	B	B	B	B	B	B	B	B	B	B	B	A	B	-	A	A	A	-	A	A	A	A	A	A	A	A	A	A	A	A	A	A	A	A	A	B	B	B	B	B
283	45.3±2.3	19.3±10.1	57.3529		A	A	A	A	A	A	A	A	A	-	A	A	A	B	B	A	A	A	A	A	B	B	-	B	A	A	A	B	B	B	B	B	B	B	B	B	B	B	B	-	B	B	B	B	B
Phenotype values are presented as the means ±SD of three replicates. A and B indicate the Col-0 and Est-1 genotypes at the marker positions, respectively.
[truncated: 179 more columns]

## Sheet: S3
Supplementary Table S3. Three QTLs analyzed with the multiple QTL model
QTL (chr)	Location (cM)	Explained variance (%)	Estimated effects (%)
1	4.5	5.146	-4.907
2	17.2	3.706	-4.142
3	16.6	5.59	-5.071

## Sheet: S4
Supplementary Table S4. Numbers of candidate genespresent in the detected QTL regions.
QTL (chr)	Marker positions (bp)	Genes
1	4,175,292 - 7,296,649	985
2	10,049,851-19,601,674	2813
3	16,551,391-18,779,784	617

## Sheet: S5
Supplementary Table S5. Priming up-regulated genes.
Gene ID	Gene expression levels (Normalized read counts)
	Non-primed Col-0	Primed Col-0	Non-primed Est-1	Primed Est-1
AT1G01490	14.0625	142.5	14.5683	186.429
AT1G03220	233.438	1996.88	219.849	2798.57
AT1G03360	18.2812	120.938	17.2171	99.6429
AT1G03850	1.40625	46.875	2.64879	54.6429
AT1G04270	66.0937	508.125	79.4636	391.071
AT1G04770	22.5	282.188	46.3538	364.286
AT1G07070	0	24.375	0	20.3571
AT1G07640	0	15.9375	0	15
AT1G07770	12.6563	119.062	21.1903	163.929
AT1G07790	25.3125	407.812	29.1367	245.357
AT1G08930	0	28.125	1.32439	30
AT1G10230	8.4375	163.125	22.5147	143.571
AT1G10960	25.3125	168.75	21.1903	184.286
AT1G11330	1.40625	30	1.32439	37.5
AT1G11580	0	98.4375	1.32439	34.2857
AT1G11680	78.75	658.125	71.5172	476.786
AT1G12780	71.7187	879.375	74.166	834.643
AT1G12805	0	496.875	0	77.1429
AT1G13080	0	107.812	0	34.2857
AT1G15290	1.40625	134.062	3.97318	124.286
AT1G16500	0	18.75	0	22.5
AT1G17170	9.84375	1273.12	9.27075	1114.29
AT1G17290	73.125	764.062	52.9757	725.357
AT1G17345	1.40625	135	3.97318	82.5
AT1G17840	9.84375	90.9375	7.94636	142.5
AT1G20220	19.6875	149.062	18.5415	112.5
AT1G21520	0	17.8125	0	31.0714
AT1G21980	0	124.688	0	76.0714
AT1G22110	14.0625	302.812	3.97318	114.643
AT1G22500	59.0625	393.75	37.083	334.286
AT1G22530	158.906	1017.19	95.3563	571.071
AT1G24095	0	17.8125	0	15
AT1G25560	0	23.4375	0	17.1429
AT1G26270	306.562	2150.62	308.584	1490.36
AT1G26620	12.6563	105	22.5147	165
AT1G26770	2.8125	647.812	0	371.786
AT1G27200	2.8125	57.1875	11.9195	73.9286
AT1G27400	7.03125	128.438	6.62197	94.2857
AT1G27970	57.6562	351.562	46.3538	277.5
AT1G28395	0	33.75	1.32439	40.7143
AT1G28600	2.8125	88.125	1.32439	87.8571
AT1G28760	32.3438	646.875	50.3269	622.5
AT1G30690	8.4375	158.438	13.2439	95.3571
AT1G32860	7.03125	123.75	2.64879	81.4286
AT1G32870	104.063	735	165.549	811.071
AT1G32920	32.3437	1275.94	21.1903	1076.79
AT1G32928	2.8125	74.0625	3.97318	94.2857
AT1G33055	5.625	625.312	23.8391	589.286
AT1G33240	0	109.688	2.64879	45
AT1G33590	18.2813	147.188	5.29757	122.143
AT1G35140	1.40625	52.5	0	32.1429
AT1G43800	0	327.188	0	204.643
AT1G47565	8.4375	124.688	11.9195	80.3571
AT1G47960	5.625	148.125	17.2171	241.071
AT1G48630	19.6875	511.875	25.1635	350.357
AT1G49900	1.40625	32.8125	0	21.4286
AT1G54690	1.40625	36.5625	5.29757	57.8571
AT1G55740	0	241.875	0	106.071
AT1G56110	133.594	972.188	141.71	890.357
AT1G56300	1.40625	106.875	0	197.143
AT1G57680	70.3125	508.125	55.6245	325.714
AT1G58290	0	58.125	0	35.3571
AT1G59590	4.21875	96.5625	0	131.786
AT1G59660	22.5	1853.44	6.62197	498.214
AT1G59860	8.4375	146.25	6.62197	75
AT1G60160	1.40625	35.625	0	32.1429
AT1G60640	8.4375	81.5625	7.94636	57.8571
AT1G61260	0	118.125	1.32439	24.6429
AT1G61640	2.8125	84.375	7.94636	65.3571
AT1G66180	1.40625	206.25	0	61.0714
AT1G66580	88.5938	711.562	51.6513	960
AT1G67090	35.1562	222.188	35.7586	364.286
AT1G68440	2.8125	45.9375	2.64879	37.5
AT1G68560	8.4375	237.188	5.29757	49.2857
AT1G68670	30.9375	280.312	14.5683	259.286
AT1G69490	2.8125	41.25	3.97318	37.5
AT1G69530	0	1154.06	2.64879	173.571
AT1G69620	8.4375	138.75	19.8659	138.214
AT1G69680	8.4375	142.5	21.1903	143.571
AT1G69930	1.40625	29.0625	0	47.1429
AT1G70000	1.40625	75	0	56.7857
AT1G70090	1.40625	112.5	0	108.214
AT1G70280	1.40625	43.125	0	21.4286
AT1G72150	4.21875	683.438	3.97318	288.214
AT1G72750	105.469	605.625	90.0587	465
AT1G72800	21.0938	363.75	3.97318	112.5
AT1G74940	0	37.5	0	24.6429
AT1G75270	11.25	505.312	18.5415	740.357
AT1G76600	45	510	33.1098	444.643
AT1G76650	0	103.125	0	97.5
AT1G76680	25.3125	364.688	23.8391	706.071
AT1G76690	2.8125	93.75	0	49.2857
AT1G77740	0	92.8125	10.5951	85.7143
AT1G78080	45	476.25	111.249	724.286
AT1G78290	4.21875	197.812	1.32439	187.5
AT1G78300	8.4375	85.3125	6.62197	66.4286
AT1G78340	7.03125	206.25	9.27075	112.5
AT1G78390	36.5625	236.25	34.4342	361.071
AT1G78850	2.8125	44.0625	7.94636	87.8571
AT1G79710	4.21875	91.875	7.94636	107.143
AT1G80440	47.8125	342.188	83.4368	478.929
AT1G80460	23.9062	182.812	10.5951	186.429
AT1G80530	19.6875	229.688	29.1367	186.429
AT1G80640	1.40625	89.0625	0	121.071
AT1G80670	14.0625	150.938	13.2439	161.786
AT2G01150	0	44.0625	1.32439	24.6429
AT2G01570	28.125	304.688	29.1367	250.714
AT2G01850	43.5938	334.688	22.5147	217.5
AT2G15490	4.21875	321.562	5.29757	241.071
AT2G15620	160.312	945	78.1392	461.786
AT2G15790	7.03125	70.3125	1.32439	48.2143
AT2G16060	0	480.938	0	457.5
AT2G16430	0	96.5625	1.32439	83.5714
AT2G17230	7.03125	368.438	26.4879	369.643
AT2G19730	45	272.812	51.6513	259.286
AT2G19740	29.5312	319.688	37.083	342.857
AT2G21640	0	33.75	3.97318	45
AT2G21660	95.625	2079.38	52.9757	1205.36
AT2G24150	4.21875	82.5	3.97318	100.714
AT2G24280	4.21875	141.562	0	94.2857
AT2G26040	16.875	248.438	15.8927	245.357
AT2G26250	22.5	332.812	13.2439	493.929
AT2G27300	0	356.25	0	309.643
AT2G27500	19.6875	240.938	26.4879	186.429
AT2G27690	2.8125	156.562	5.29757	167.143
AT2G27840	12.6562	112.5	10.5951	100.714
AT2G29420	241.875	1874.06	174.82	3241.07
AT2G29480	0	97.5	1.32439	48.2143
AT2G29490	14.0625	517.5	2.64879	230.357
AT2G29740	1.40625	27.1875	0	19.2857
AT2G29980	0	330	0	159.643
AT2G30620	32.3438	310.312	50.3269	282.857
AT2G30970	12.6562	378.75	14.5683	257.143
AT2G31570	1.40625	27.1875	1.32439	82.5
AT2G32060	33.75	321.562	64.8953	341.786
AT2G33210	11.25	96.5625	3.97318	39.6429
AT2G35480	0	19.6875	0	17.1429
AT2G36080	15.4688	151.875	30.461	159.643
AT2G36460	1207.97	6843.75	1025.08	8253.21
AT2G36530	87.1875	768.75	75.4904	682.5
AT2G36620	15.4687	114.375	11.9195	106.071
AT2G36750	2.8125	41.25	0	15
AT2G36800	0	132.188	2.64879	72.8571
AT2G37190	57.6562	606.562	64.8953	503.571
AT2G38310	0	240	1.32439	99.6429
AT2G38790	0	33.75	0	34.2857
AT2G39650	11.25	92.8125	17.2171	107.143
AT2G39890	0	45	0	16.0714
AT2G40220	7.03125	338.438	15.8927	208.929
AT2G40340	80.1562	1085.62	107.276	1683.21
AT2G40880	5.625	130.312	0	108.214
AT2G41420	2.8125	54.375	1.32439	33.2143
AT2G41560	4.21875	212.812	6.62197	152.143
AT2G41900	0	74.0625	0	33.2143
AT2G44120	35.1562	336.562	59.5977	306.429
AT2G44798	2.8125	220.312	3.97318	192.857
AT2G44800	0	67.5	0	56.7857
AT2G46830	4.21875	100.312	2.64879	122.143
AT2G47520	1.40625	204.375	0	83.5714
AT2G47560	0	53.4375	0	17.1429
AT2G47610	77.3438	621.562	92.7075	465
AT2G47680	2.8125	38.4375	1.32439	26.7857
AT2G47710	42.1875	254.062	30.461	211.071
AT2G47730	40.7812	1194.38	45.0294	726.429
AT2G47930	0	34.6875	3.97318	47.1429
AT3G02080	36.5625	241.875	42.3806	211.071
AT3G02550	49.2188	992.812	42.3806	879.643
AT3G03270	25.3125	1509.38	14.5683	1651.07
AT3G03450	30.9375	561.562	54.3001	756.429
AT3G03640	25.3125	257.812	42.3806	371.786
AT3G03660	0	630.938	1.32439	610.714
AT3G04120	32.3438	1535.62	31.7854	1670.36
AT3G04730	0	85.3125	1.32439	32.1429
AT3G04770	5.625	129.375	9.27075	141.429
AT3G04840	53.4375	458.438	55.6245	390
AT3G05130	4.21875	45.9375	10.5951	66.4286
AT3G06500	4.21875	108.75	14.5683	102.857
AT3G07350	0	30.9375	1.32439	52.5
AT3G07460	2.8125	45	1.32439	45
AT3G07470	7.03125	128.438	1.32439	93.2143
AT3G08030	39.375	580.312	83.4368	1408.93
AT3G08580	191.25	1762.5	177.469	1251.43
AT3G08590	35.1563	982.5	29.1367	985.714
AT3G09440	158.906	6952.5	121.844	7255.71
AT3G10040	14.0625	234.375	18.5415	491.786
AT3G10520	1.40625	46.875	0	39.6429
AT3G10525	2.8125	39.375	5.29757	41.7857
AT3G11340	35.1562	499.688	10.5951	612.857
AT3G11510	11.25	192.188	30.461	165
AT3G12120	73.125	979.688	82.1124	487.5
AT3G13310	28.125	311.25	50.3269	961.071
AT3G14415	16.875	165.938	29.1367	151.071
AT3G15770	1.40625	32.8125	0	26.7857
AT3G17100	0	38.4375	2.64879	37.5
AT3G17790	8.4375	259.688	18.5415	144.643
AT3G18130	2.8125	324.375	2.64879	176.786
AT3G19240	196.875	3040.31	364.208	2874.64
AT3G19680	0	1410	2.64879	697.5
AT3G21090	1.40625	42.1875	0	53.5714
AT3G22100	0	45.9375	0	28.9286
AT3G22120	8.4375	854.062	55.6245	1432.5
AT3G22370	1.40625	151.875	2.64879	105
AT3G23000	0	16.875	0	22.5
AT3G23150	37.9687	375.938	41.0562	217.5
AT3G23170	49.2188	313.125	55.6245	316.071
AT3G23830	2.8125	90.9375	2.64879	45
AT3G24830	81.5625	583.125	113.898	641.786
AT3G25290	4.21875	92.8125	6.62197	101.786
AT3G25600	11.25	88.125	15.8927	107.143
AT3G27060	15.4687	325.312	11.9195	218.571
AT3G27220	14.0625	198.75	18.5415	201.429
AT3G27630	0	49.6875	0	15
AT3G27880	21.0938	166.875	29.1367	215.357
AT3G28040	0	17.8125	0	18.2143
AT3G28210	137.812	776.25	43.705	649.286
AT3G28480	5.625	71.25	6.62197	85.7143
AT3G28740	119.531	1046.25	23.8391	814.286
AT3G44190	23.9063	360.938	45.0294	437.143
AT3G44260	5.625	97.5	0	36.4286
AT3G46070	0	34.6875	0	19.2857
AT3G46080	0	55.3125	0	83.5714
AT3G48140	0	214.688	1.32439	81.4286
AT3G49570	9.84375	159.375	58.2733	350.357
AT3G50260	0	17.8125	0	16.0714
AT3G50310	2.8125	282.188	9.27075	186.429
AT3G50440	2.8125	66.5625	7.94636	62.1429
AT3G51910	18.2812	165	13.2439	115.714
AT3G52115	4.21875	53.4375	7.94636	57.8571
AT3G52880	1.40625	87.1875	1.32439	98.5714
AT3G52910	0	18.75	0	25.7143
AT3G52930	16.875	2427.19	6.62197	2495.36
AT3G53480	9.84375	96.5625	14.5683	101.786
AT3G56360	9.84375	117.188	19.8659	270
AT3G57150	300.938	2461.88	388.047	2245.71
AT3G57450	18.2812	218.438	22.5147	198.214
AT3G57490	19.6875	206.25	27.8123	169.286
AT3G59670	11.25	194.062	14.5683	161.786
AT3G60245	9.84375	90	7.94636	91.0714
AT3G60750	64.6875	572.812	43.705	286.071
AT3G61440	4.21875	61.875	1.32439	41.7857
AT3G61580	2.8125	201.562	1.32439	77.1429
AT3G61770	7.03125	59.0625	13.2439	80.3571
AT4G01870	61.875	1977.19	33.1098	1378.93
AT4G02380	8.4375	628.125	14.5683	1628.57
AT4G02930	40.7812	263.438	38.4074	206.786
AT4G02970	33.75	892.5	19.8659	798.214
AT4G03050	0	41.25	0	49.2857
AT4G05390	78.75	497.812	60.9221	533.571
AT4G08555	0	288.75	1.32439	441.429
AT4G08950	0	41.25	0	30
AT4G10270	2.8125	71.25	9.27075	77.1429
AT4G10450	15.4688	282.188	15.8927	162.857
AT4G11040	320.625	2081.25	524.46	3587.14
AT4G12600	52.0312	506.25	59.5977	409.286
AT4G13940	419.062	2780.62	266.203	1785
AT4G14440	0	22.5	0	26.7857
AT4G15000	130.781	911.25	156.278	946.071
AT4G15160	0	27.1875	0	39.6429
AT4G15550	171.563	2186.25	108.6	1856.79
AT4G15560	2.8125	98.4375	10.5951	78.2143
AT4G15760	2.8125	104.062	0	63.2143
AT4G15800	8.4375	100.312	6.62197	143.571
AT4G16141	0	76.875	0	23.5714
AT4G17390	49.2187	862.5	82.1124	666.429
AT4G18140	2.8125	62.8125	3.97318	52.5
AT4G18480	1.40625	44.0625	3.97318	51.4286
AT4G18690	8.4375	207.188	108.6	722.143
AT4G19660	7.03125	93.75	14.5683	111.429
AT4G21990	95.625	1285.31	139.061	2402.14
AT4G22780	7.03125	99.375	14.5683	98.5714
AT4G24415	1.40625	25.3125	0	35.3571
AT4G24570	5.625	64.6875	11.9195	88.9286
AT4G25420	1.40625	36.5625	0	37.5
AT4G25610	12.6562	111.562	14.5683	127.5
AT4G25630	8.4375	395.625	13.2439	235.714
AT4G27280	37.9688	290.625	33.1098	206.786
AT4G27310	0	25.3125	0	47.1429
AT4G28800	2.8125	34.6875	0	71.7857
AT4G29410	36.5625	237.188	38.4074	248.571
AT4G30650	0	22.5	0	35.3571
AT4G31700	68.9062	700.312	94.0319	694.286
AT4G32480	40.7812	910.312	50.3269	960
AT4G32690	1.40625	82.5	1.32439	47.1429
AT4G33070	85.7812	3802.5	43.705	3142.5
AT4G33560	0	69.375	1.32439	26.7857
AT4G33950	0	172.5	0	130.714
AT4G34120	1.40625	30	1.32439	27.8571
AT4G34131	4.21875	197.812	2.64879	127.5
AT4G34135	0	90.9375	0	45
AT4G34250	2.8125	38.4375	0	15
AT4G35000	9.84375	100.312	13.2439	83.5714
AT4G35100	1.40625	225.938	2.64879	61.0714
AT4G35750	212.344	1929.38	248.986	2297.14
AT4G35985	0	85.3125	0	39.6429
AT4G36010	319.219	2775.94	46.3538	1156.07
AT4G36130	94.2188	768.75	52.9757	262.5
AT4G36810	0	26.25	0	18.2143
AT4G36880	12.6562	1543.12	0	313.929
AT4G37180	21.0937	204.375	19.8659	245.357
AT4G37910	142.031	1483.12	186.739	1068.21
AT4G38060	0	23.4375	2.64879	36.4286
AT4G39090	14.0625	382.5	13.2439	341.786
AT4G39500	1.40625	55.3125	6.62197	99.6429
AT4G39675	67.5	597.188	86.0856	493.929
AT5G01810	16.875	334.688	27.8123	232.5
AT5G02490	4.21875	95.625	13.2439	163.929
AT5G02820	2.8125	66.5625	1.32439	63.2143
AT5G05190	4.21875	73.125	6.62197	56.7857
AT5G05440	165.938	1279.69	234.418	1089.64
AT5G06190	2.8125	72.1875	10.5951	127.5
AT5G07200	2.8125	481.875	0	754.286
AT5G07440	22.5	568.125	14.5683	426.429
AT5G07860	1.40625	45	1.32439	71.7857
AT5G07870	2.8125	204.375	0	317.143
AT5G08180	32.3437	243.75	35.7586	193.929
AT5G08260	14.0625	210	10.5951	160.714
AT5G10040	0	19.6875	0	75
AT5G11420	9.84375	354.375	10.5951	75
AT5G11740	50.625	703.125	68.8684	529.286
AT5G14040	23.9062	540	19.8659	432.857
AT5G14470	0	38.4375	0	50.3571
AT5G15120	8.4375	380.625	23.8391	478.929
AT5G15350	1.40625	60.9375	0	39.6429
AT5G15860	4.21875	47.8125	6.62197	60
AT5G16130	23.9062	229.688	37.083	212.143
AT5G17760	0	59.0625	0	49.2857
AT5G17810	11.25	194.062	21.1903	309.643
AT5G18590	1.40625	45.9375	1.32439	39.6429
AT5G19120	0	199.688	10.5951	247.5
AT5G19550	30.9375	659.062	3.97318	662.143
AT5G19760	23.9062	284.062	10.5951	124.286
AT5G20010	84.375	584.062	75.4904	523.929
AT5G20020	56.25	466.875	42.3806	431.786
AT5G20150	33.75	308.438	22.5147	308.571
AT5G20250	1.40625	534.375	0	137.143
AT5G20830	0	18.75	1.32439	27.8571
AT5G22140	1.40625	83.4375	0	58.9286
AT5G24640	0	15.9375	0	18.2143
AT5G25460	9.84375	3208.12	21.1903	3151.07
AT5G27120	142.031	925.312	79.4636	391.071
AT5G28060	26.7187	190.312	9.27075	78.2143
AT5G37770	4.21875	71.25	10.5951	87.8571
AT5G38200	29.5312	426.562	11.9195	260.357
AT5G39760	4.21875	57.1875	1.32439	33.2143
AT5G39890	16.875	430.312	18.5415	475.714
AT5G40010	0	47.8125	0	61.0714
AT5G40580	1.40625	57.1875	10.5951	81.4286
AT5G43330	1.40625	32.8125	2.64879	49.2857
AT5G44340	22.5	415.312	7.94636	152.143
AT5G45110	50.625	608.438	52.9757	697.5
AT5G47560	0	114.375	6.62197	73.9286
AT5G47700	11.25	108.75	10.5951	101.786
AT5G49480	77.3438	1476.56	45.0294	975
AT5G49910	82.9688	819.375	83.4368	703.929
AT5G51440	53.4375	1613.44	60.9221	1442.14
AT5G51750	0	90.9375	0	21.4286
AT5G51810	0	50.625	0	54.6429
AT5G53160	8.4375	116.25	5.29757	98.5714
AT5G53290	4.21875	130.312	0	46.0714
AT5G54380	1.40625	30	1.32439	23.5714
AT5G55180	5.625	82.5	3.97318	36.4286
AT5G56350	16.875	390.938	29.1367	349.286
AT5G57130	0	23.4375	0	16.0714
AT5G57490	14.0625	108.75	10.5951	98.5714
AT5G57560	0	122.812	0	61.0714
AT5G57660	4.21875	47.8125	0	15
AT5G58420	39.375	360.938	52.9757	322.5
AT5G59720	7.03125	92.8125	1.32439	145.714
AT5G59820	25.3125	2328.75	23.8391	3459.64
AT5G59870	8.4375	73.125	3.97318	87.8571
AT5G60030	59.0625	391.875	51.6513	270
AT5G60670	9.84375	427.5	13.2439	287.143
AT5G61130	0	69.375	1.32439	27.8571
AT5G61170	22.5	198.75	25.1635	181.071
AT5G61190	1.40625	34.6875	3.97318	38.5714
AT5G61360	0	15.9375	0	17.1429
AT5G61390	112.5	695.625	109.925	727.5
AT5G61440	0	35.625	0	15
AT5G62820	0	35.625	3.97318	38.5714
AT5G65070	36.5625	482.812	38.4074	474.643
AT5G65390	15.4688	420	26.4879	445.714
AT5G65590	5.625	129.375	6.62197	49.2857
AT5G66200	25.3125	214.688	25.1635	183.214
AT5G66985	2.8125	184.688	29.1367	270
AT5G67280	1.40625	30.9375	0	20.3571

## Sheet: S6
Supplementary Table S6. Priming down-regulated genes.
Gene ID	Gene expression levels (Normalized read counts)
	Non-primed Col-0	Primed Col-0	Non-primed Est-1	Primed Est-1
AT1G01240	1461.09	177.188	1456.83	218.571
AT1G01480	267.187	27.1875	427.779	60
AT1G01520	47.8125	2.8125	91.3831	4.28571
AT1G01650	264.375	25.3125	374.803	71.7857
AT1G02660	188.438	14.0625	282.096	28.9286
AT1G03120	537.187	60.9375	556.245	105
AT1G03270	119.531	16.875	70.1928	3.21429
AT1G04560	23346.6	3737.81	16968.1	2996.79
AT1G05510	18935.2	2506.88	18705.7	3181.07
AT1G06110	992.813	164.062	863.504	178.929
AT1G07473	139.219	11.25	190.713	26.7857
AT1G07645	1237.5	173.438	1181.36	256.071
AT1G07985	10857.7	1707.19	13126.1	2800.71
AT1G08170	4445.16	259.688	4982.37	420
AT1G11175	345.938	50.625	430.428	82.5
AT1G11700	91.4062	5.625	185.415	20.3571
AT1G12130	622.969	41.25	1152.22	218.571
AT1G12480	15	0	11.1805	0
AT1G13740	451.406	65.625	487.377	83.5714
AT1G13820	105.469	10.3125	58.2733	6.42857
AT1G14930	2022.19	234.375	2368.02	427.5
AT1G14940	2605.78	330.938	2362.72	387.857
AT1G15060	236.25	32.8125	218.525	26.7857
AT1G15175	54.8438	2.8125	39.7318	4.28571
AT1G15190	177.187	15.9375	121.844	15
AT1G15330	2237.34	380.625	2487.21	402.857
AT1G15740	438.75	37.5	406.589	61.0714
AT1G16750	66.0937	1.875	23.4791	0
AT1G16770	1008.28	65.625	995.944	106.071
AT1G17010	2458.12	300	2607.73	444.643
AT1G17090	133.594	15.9375	148.332	20.3571
AT1G17430	59.0625	4.6875	88.7343	9.64286
AT1G19550	23.9063	0.9375	13.4166	0
AT1G19660	610.313	107.812	609.221	128.571
AT1G20070	510.469	33.75	601.275	27.8571
AT1G20870	130.781	11.25	180.117	16.0714
AT1G21790	209.531	12.1875	168.198	26.7857
AT1G22350	133.594	11.25	312.557	40.7143
AT1G22370	492.187	32.8125	848.936	60
AT1G23070	1004.06	85.3125	924.426	102.857
AT1G24600	85.7812	10.3125	88.7343	10.7143
AT1G27990	3304.69	486.562	3644.73	649.286
AT1G30190	35.1563	0.9375	107.276	6.42857
AT1G30860	2122.03	258.75	1979.97	278.571
AT1G31750	870.469	54.375	631.736	60
AT1G32550	57.6563	6.5625	75.4904	12.8571
AT1G32710	345.938	25.3125	562.867	60
AT1G36060	345.938	42.1875	704.577	106.071
AT1G43160	157.5	5.625	554.921	39.6429
AT1G43620	71.7188	6.5625	67.5441	8.57143
AT1G50020	279.844	27.1875	148.332	23.5714
AT1G51700	88.5937	10.3125	37.083	4.28571
AT1G54130	998.437	165	2247.5	247.5
AT1G56600	3912.19	245.625	6639.18	407.143
AT1G61340	360	41.25	456.916	50.3571
AT1G64065	253.125	22.5	229.12	35.3571
AT1G66770	345.938	33.75	299.313	32.1429
AT1G69260	102.656	2.8125	184.091	11.7857
AT1G69800	840.937	89.0625	769.472	92.1429
AT1G72100	16022.8	2533.12	14053.1	2803.93
AT1G74370	916.875	81.5625	1154.87	156.429
AT1G75490	2723.91	125.625	5124.08	229.286
AT1G75960	71.7188	8.4375	51.6513	2.14286
AT1G78070	1072.97	78.75	1067.46	102.857
AT1G80090	698.906	61.875	464.862	58.9286
AT1G80920	2019.38	327.188	4052.64	806.786
AT2G01275	74.5312	5.625	58.2733	7.5
AT2G01420	21.25	0	13.4166	0
AT2G02710	1393.59	178.125	1466.1	206.786
AT2G03520	1046.25	79.6875	1170.76	131.786
AT2G03540	67.5	2.8125	109.925	7.5
AT2G18340	3742.03	587.812	3423.56	576.429
AT2G18540	4156.88	300.938	4263.22	262.5
AT2G21490	30855.9	4493.44	19558.6	3656.79
AT2G22240	4467.66	600.938	3064.65	437.143
AT2G25340	195.469	21.5625	251.635	50.3571
AT2G25625	544.219	48.75	682.063	80.3571
AT2G25900	382.5	28.125	761.526	60
AT2G27940	317.812	33.75	675.441	51.4286
AT2G28780	160.313	23.4375	278.123	49.2857
AT2G29300	641.25	85.3125	1051.57	168.214
AT2G29310	20	0	51.6513	2.14286
AT2G30100	412.031	47.8125	782.716	85.7143
AT2G34740	883.125	100.312	1015.81	181.071
AT2G36500	77.3437	1.875	124.493	15
AT2G36895	102.656	12.1875	90.0587	8.57143
AT2G38460	45	1.875	137.737	13.9286
AT2G38465	388.125	37.5	382.75	60
AT2G38820	1192.5	49.6875	1194.6	62.1429
AT2G38905	188.438	8.4375	203.957	9.64286
AT2G41990	22.5	0.9375	27.8123	2.14286
AT2G42560	31875.5	2154.38	46221.3	2228.57
AT2G42750	402.187	18.75	401.291	40.7143
AT2G42950	499.219	55.3125	580.084	49.2857
AT2G42975	142.031	15	143.034	12.8571
AT2G42980	94.2187	1.875	79.4636	5.35714
AT2G44990	234.844	23.4375	362.884	20.3571
AT2G45040	222.188	25.3125	254.283	22.5
AT2G45360	403.594	37.5	507.243	49.2857
AT2G46270	185.625	10.3125	227.796	27.8571
AT2G46660	192.656	21.5625	300.637	26.7857
AT3G02410	105.469	10.3125	157.603	13.9286
AT3G02570	281.25	45	350.964	48.2143
AT3G03341	4708.12	561.562	5432.66	729.643
AT3G03790	1174.22	167.812	1572.05	247.5
AT3G05510	538.594	92.8125	516.513	90
AT3G07250	344.531	10.3125	807.88	33.2143
AT3G10420	361.406	30.9375	516.513	25.7143
AT3G12920	281.25	25.3125	750.931	36.4286
AT3G12970	75.9375	5.625	70.1928	4.28571
AT3G14330	901.406	53.4375	927.075	67.5
AT3G14590	707.344	82.5	1236.98	142.5
AT3G14595	703.125	105.938	625.114	118.929
AT3G15250	19.6875	0.9375	94.0319	3.21429
AT3G15280	3768.75	401.25	3868.55	562.5
AT3G15670	84172.5	12379.7	77216.1	14430
AT3G16120	267.188	16.875	207.93	22.5
AT3G17520	36447.2	6143.44	33460.8	6361.07
AT3G21370	6917.34	710.625	13891.6	2336.79
AT3G21380	8256.09	343.125	21573	1377.86
AT3G22490	6759.84	784.688	7662.94	877.5
AT3G22492	67.5	2.8125	107.276	9.64286
AT3G22500	20964.4	2937.19	18352.1	2772.86
AT3G22740	511.875	84.375	512.54	82.5
AT3G25870	517.5	61.875	682.063	40.7143
AT3G27870	1205.16	135	901.912	145.714
AT3G29260	17.5	0	25.1635	1.07143
AT3G29575	132.188	11.25	47.6782	6.42857
AT3G30460	92.5	0	135.088	2.14286
AT3G44880	189.844	15	243.688	24.6429
AT3G48510	189.844	8.4375	152.305	10.7143
AT3G49650	50.625	3.75	49.0025	6.42857
AT3G51750	88.5938	11.25	107.276	9.64286
AT3G53040	23400	3091.88	23767.6	3708.21
AT3G53960	232.031	18.75	111.249	12.8571
AT3G60690	84.375	7.5	111.249	15
AT3G61040	717.188	45	1397.23	126.429
AT3G61680	92.8125	12.1875	147.008	24.6429
AT3G62690	194.062	19.6875	294.015	39.6429
AT3G63060	45	3.75	124.493	15
AT4G02280	3394.69	464.062	2847.45	442.5
AT4G02690	604.688	95.625	859.531	159.643
AT4G03420	233.438	22.5	239.715	37.5
AT4G04340	264.375	38.4375	248.986	46.0714
AT4G04870	345.938	33.75	365.533	38.5714
AT4G10030	92.8125	13.125	80.788	12.8571
AT4G11570	2009.53	195.938	1166.79	181.071
AT4G11910	3784.22	71.25	9744.89	383.571
AT4G11911	209.531	2.8125	346.991	16.0714
AT4G12130	704.531	59.0625	798.609	68.5714
AT4G12290	1935	302.812	2272.66	379.286
AT4G12680	1074.38	99.375	1015.81	117.857
AT4G13250	1082.81	60.9375	982.7	69.6429
AT4G15380	108.281	6.5625	78.1392	9.64286
AT4G16620	295.312	14.0625	299.313	16.0714
AT4G18210	189.844	25.3125	210.579	26.7857
AT4G18220	37.9688	3.75	72.8416	11.7857
AT4G19170	824.062	104.062	633.06	77.1429
AT4G21020	22909.2	3538.12	20921.4	4186.07
AT4G21680	8770.78	1201.88	10460.1	1590
AT4G22920	4127.34	91.875	5562.45	180
AT4G26050	3024.84	316.875	2117.7	358.929
AT4G27410	255.937	10.3125	679.414	36.4286
AT4G27460	1146.09	153.75	772.121	148.929
AT4G27530	2853.28	311.25	2432.91	383.571
AT4G29190	233.438	23.4375	435.725	32.1429
AT4G31115	73.125	7.5	68.8684	9.64286
AT4G32290	490.781	74.0625	754.904	69.6429
AT4G33467	666.563	26.25	962.834	94.2857
AT4G33905	60.4688	2.8125	62.2465	3.21429
AT4G36360	101.25	13.125	241.04	43.9286
AT4G36530	250.313	23.4375	323.152	22.5
AT4G36600	17007.2	2221.88	13224.1	2882.14
AT4G36620	462.656	38.4375	313.881	54.6429
AT4G36710	136.406	21.5625	128.466	21.4286
AT4G37420	437.344	9.375	599.95	18.2143
AT4G38810	1636.87	274.688	1227.71	240
AT5G01520	302.344	15.9375	588.031	42.8571
AT5G01530	426.094	70.3125	614.518	87.8571
AT5G01680	298.125	11.25	360.235	15
AT5G02020	780.469	42.1875	888.668	58.9286
AT5G02750	930.937	66.5625	1746.87	79.2857
AT5G03210	144.844	8.4375	133.764	11.7857
AT5G04000	545.625	88.125	663.521	127.5
AT5G04010	435.938	33.75	495.323	28.9286
AT5G04500	1155.94	71.25	2141.54	123.214
AT5G05220	2189.53	308.438	2333.58	410.357
AT5G05320	985.781	145.312	998.592	203.571
AT5G06760	22350.9	2887.5	26723.6	5340
AT5G06930	43.5937	4.6875	68.8684	7.5
AT5G07330	9639.84	1242.19	12653.3	1685.36
AT5G08430	202.5	30	223.822	39.6429
AT5G10000	234.844	12.1875	258.257	33.2143
AT5G10730	163.125	16.875	170.847	17.1429
AT5G11460	101.25	15	99.3295	17.1429
AT5G16460	769.219	61.875	818.475	108.214
AT5G18630	161.719	19.6875	243.688	42.8571
AT5G22470	9264.37	750	9393.92	1046.79
AT5G22690	298.125	45	320.503	50.3571
AT5G24950	26.7187	1.875	136.413	10.7143
AT5G24970	579.375	74.0625	328.45	62.1429
AT5G25180	444.375	74.0625	569.489	58.9286
AT5G30500	98.4375	6.5625	150.981	11.7857
AT5G36100	261.562	42.1875	275.474	54.6429
AT5G38780	120.938	2.8125	129.791	20.3571
AT5G39520	153.281	6.5625	178.793	6.42857
AT5G40840	336.094	54.375	505.918	69.6429
AT5G42290	1251.56	90.9375	1880.64	151.071
AT5G42690	291.094	19.6875	300.637	27.8571
AT5G43770	2027.81	299.062	2085.92	398.571
AT5G43780	184.219	26.25	201.308	23.5714
AT5G44310	24073.6	4206.56	21943.9	4671.43
AT5G45310	2158.59	183.75	1929.64	249.643
AT5G50170	3412.97	425.625	2844.8	559.286
AT5G50240	1276.88	216.562	1044.95	223.929
AT5G50360	1290.94	108.75	1528.35	204.643
AT5G52300	8924.06	1293.75	9772.7	1480.71
AT5G52310	683.438	82.5	450.294	50.3571
AT5G53220	375.469	25.3125	474.133	32.1429
AT5G53260	161.719	21.5625	168.198	26.7857
AT5G53270	119.531	7.5	168.198	8.57143
AT5G53895	1229.06	161.25	1475.37	238.929
AT5G53990	57.6563	3.75	113.898	20.3571
AT5G54070	2636.72	85.3125	2005.13	121.071
AT5G55135	1075.78	92.8125	646.304	58.9286
AT5G55750	1700.16	218.438	2169.36	266.786
AT5G56210	274.219	29.0625	262.23	41.7857
AT5G57550	15741.6	1331.25	40563.5	2803.93
AT5G58160	2155.78	281.25	1929.64	305.357
AT5G58650	137.812	14.0625	252.959	48.2143
AT5G60100	168.75	23.4375	188.064	33.2143
AT5G60220	840.938	102.188	1018.46	205.714
AT5G60760	4857.19	438.75	4934.69	542.143
AT5G60850	78.75	11.25	119.195	8.57143
AT5G62220	483.75	45.9375	935.022	81.4286
AT5G63350	1472.34	131.25	1605.16	232.5
AT5G65165	1203.75	196.875	1180.03	235.714
AT5G65890	248.906	35.625	813.177	78.2143
AT5G66110	461.25	56.25	647.628	133.929
AT5G66400	135948	20201.2	121615	22872.9
AT5G66420	412.031	68.4375	392.02	66.4286
AT5G66430	608.906	24.375	1577.35	41.7857

## Sheet: S7
Supplementary Table S7. Significant GO terms of priming up-regulated genes.
GO term	Reference (All genes in Arabidopsis thaliana)	Input (Priming up-regulated genes)	Expected	Fold enrichment	P value
Response to oxygen-containing compound	1151	50	16.03	3.12	3.98e-09
Response to toxic substance	95	14	1.32	10.58	2.96e-07
Translation	533	30	7.42	4.04	4.22e-07
Response to acid chemical	877	37	12.22	3.03	8.06e-06
Response to karrikin	104	12	1.45	8.28	8.77e-05
Response to abscisic acid	411	21	5.73	3.67	0.00111
Response to heat	161	13	2.24	5.8	0.00136
Cellular response to lipid	281	17	3.91	4.34	0.00146
Anaerobic respiration	13	5	0.18	27.61	0.00291
Response to light stimulus	557	24	7.76	3.09	0.00339
Glutathione metabolic process	56	8	0.78	10.26	0.00342
Response to gibberellin	122	11	1.7	6.47	0.00349
Ribosome biogenesis	211	14	2.94	4.76	0.00495
Monocarboxylic acid metabolic process	422	20	5.88	3.4	0.00636
Toxin catabolic process	43	7	0.6	11.69	0.00663
Hormone-mediated signaling pathway	598	24	8.33	2.88	0.0111
Response to salt stress	415	19	5.78	3.29	0.0181

## Sheet: S8
Supplementary Table S8. Number of SNPs on the genes that were detected by both bulked transcriptome and QTL analysis.
QTL (chr)	Up-regulated in	Gene ID	Annotation	Number of SNPs
				1 kb upstream regions	ORF regions
1	Short longevity	AT1G12650	Unknown protein	6	30
	Short longevity	AT1G12805	Nucleotide binding protein	11	6
	Highly longevity	AT1G16550	Pseudogene, putative cell division cycle protein	16	42
	Short longevity	AT1G19540	NmrA-like negative transcriptional regulator family protein	0	4
	Short longevity	AT1G20390	Gypsy-like retrotransposon	11	0
2	Highly longevity	AT2G44460	BGLU28 (beta glucosidase28)	4	18
	Short longevity	AT2G45400	BEN1 (BRI1-5 ENHANCED1)	5	8
	Short longevity	AT2G45510	CYP704A2	0	2
	Short longevity	AT2G45560	CYP76C1	0	4
	Short longevity	AT2G46450	CNGC12 (cyclic nucleotide-gated channel12)	2	15
	Highly longevity	AT2G46950	CYP709B2	1	1
3	Short longevity	AT3G46000	ADF2 (actin depolymerizing factor2)	16	9
	Short longevity	AT3G46610	Pentatricopeptide repeat superfamily protein	1	28
	Short longevity	AT3G47350	HSD2 (hydroxysteroid dehydrogenase2)	0	17
	Highly longevity	AT3G48580	XTH11 (xyloglucan endotransglucosylase/hydrolase11)	2	6
	Highly longevity	AT3G49570	LSU3 (response to low sulfur3)	6	0

## Sheet: S9
Supplementary Table S9. Summary of read numbers based on the RNA-Seq data.
RNA-Seq library	Total paired	Unique	Multi	Total mapped	Exon_unique_mapped
Non-primed Col-0	5434030	2792293	429467	3221760	2588182
%	100	51.3853	7.90329	59.2886	47.6291
Primed Col-0	5447504	2688175	381624	3069799	2488128
%	100	49.3469	7.00548	56.3524	45.6746
Non-primed Est-1	6167959	3168974	433741	3602715	2870915
%	100	51.378	7.03216	58.4102	46.5456
Primed Est-1	5378826	2703763	366931	3070694	2440680
%	100	50.2668	6.82177	57.0886	45.3757
BL (Primed)	5327062	2698761	425584	3124345	2461193
%	100	50.6613	7.98909	58.6504	46.2017
BS (Primed)	6383174	3250647	487421	3738068	2961736
%	100	50.9252	7.63603	58.5613	46.3991
